# Supplementary material for: Analysis of growth cone extension in standardized coordinates highlights self-organization rules during wiring of the Drosophila visual system
Source: PLoS Genet. 2021 Nov 3;17(11):e1009857. doi: 10.1371/journal.pgen.1009857 (PMC8565740; doi:10.1371/journal.pgen.1009857)
Supplement: S1 Table — For Figs 3A and 4, significance is calculated using the two-sided Mann-Whitney test with p values adjusted by Holm-Bonferroni method. For Fig 3B, significance is calculated using the two-sided Mann-Whitney test. “R3/R4” stands for bundles with wild-type configuration; “R3/R3” and “R4/R4” stands for fate-transformed bundles that have two R3s or two R4s, respectively. “3” and “4” following “R3/R4”, “R3/R3” or “R4/R4” indicate the position of the growth cone. (XLSX) [file pgen.1009857.s007.xlsx]

## Sheet: Fig3
Related Figure Number	Sample Genotype	Data Category	p values
Fig 3A	wild-type	Relative length of R3s	22 vs. 24 hrs	0.900755
			24 vs. 26 hrs	2.07517e-05
			26 vs. 28 hrs	0.000128507
			28 vs. 30 hrs	0.164804
			30 vs. 32 hrs	0.521651
			32 vs. 36 hrs	0.00520306
		Relative length of R4s	22 vs. 24 hrs	0.86261
			24 vs. 26 hrs	0.000528931
			26 vs. 28 hrs	1
			28 vs. 30 hrs	1
			30 vs. 32 hrs	1
			32 vs. 36 hrs	1
Fig 3B		Relative Angle of R3s and R4s	22 hrs, R3 vs. R4	0.255327
			24 hrs, R3 vs. R4	0.479791
			26 hrs, R3 vs. R4	0.130969
			28 hrs, R3 vs. R4	0.129708
			30 hrs, R3 vs. R4	0.00136101
			32 hrs, R3 vs. R4	4.56362e-10
			36 hrs, R3 vs. R4	1.10124e-11

## Sheet: Fig4
Related Figure Number	Sample Genotype	Sample timepoint	Data Category	p-values
Fig 4A	sev>Fz	24 hrs APF	Relative length	R3/R4, 3 vs. R3/R4, 4	0.000979577
				R3/R3, 3 vs. R3/R3, 4	1
				R3/R3, 3 vs. R3/R4, 3	1
				R3/R3, 4 vs. R3/R4, 3	1
			Relative angle	R3/R4, 3 vs. R3/R4, 4	0.292136
				R3/R3, 3 vs. R3/R3, 4	0.889629
				R3/R3, 3 vs R3/R4, 3	0.889629
				R3/R3, 4 vs. R3/R4, 4	0.889629
		28 hrs APF	Relative length	R3/R4, 3 vs. R3/R4, 4	8.11669e-25
				R3/R3, 3 vs. R3/R3, 4	0.401612
				R3/R3, 3 vs. R3/R4, 3	0.854557
				R3/R3, 4 vs. R3/R4, 3	0.187541
			Relative angle	R3/R4, 3 vs. R3/R4, 4	0.737973
				R3/R3, 3 vs. R3/R3, 4	1
				R3/R3, 3 vs R3/R4, 3	1
				R3/R3, 4 vs. R3/R4, 4	1
Fig 4B	sev>Nic	24 hrs APF	Relative length	R3/R4, 3 vs. R3/R4, 4	9.88206e-06
				R4/R4, 3 vs. R4/R4, 4	1
				R4/R4, 3 vs. R3/R4, 4	1
				R4/R4, 4 vs. R3/R4, 4	1
			Relative angle	R3/R4, 3 vs. R3/R4, 4	0.0665963
				R4/R4, 3 vs. R4/R4, 4	1
				R4/R4, 3 vs. R3/R4, 3	1
				R4/R4, 4 vs. R3/R4, 4	1
		28 hrs APF	Relative length	R3/R4, 3 vs. R3/R4, 4	6.30123e-18
				R4/R4, 3 vs. R4/R4, 4	0.236602
				R4/R4, 3 vs. R3/R4, 4	0.501352
				R4/R4, 4 vs. R3/R4, 4	0.501352
			Relative angle	R3/R4, 3 vs. R3/R4, 4	0.82532
				R4/R4, 3 vs. R4/R4, 4	1
				R4/R4, 3 vs. R3/R4, 3	1
				R4/R4, 4 vs. R3/R4, 4	1
