# Supplementary material for: Analysis of growth cone extension in standardized coordinates highlights self-organization rules during wiring of the Drosophila visual system
Source: PLoS Genet. 2021 Nov 3;17(11):e1009857. doi: 10.1371/journal.pgen.1009857 (PMC8565740; doi:10.1371/journal.pgen.1009857)
Supplement: S1 Data — (XLSX) [file pgen.1009857.s008.xlsx]

## Sheet: Fig_3A
Time	R cell type	Relative Length (a.u.)
22	R3	0.628438
22	R4	0.531809
22	R3	0.752258
22	R4	0.463601
22	R3	0.698036
22	R4	0.633145
22	R3	0.765262
22	R4	0.460742
22	R4	0.556481
22	R4	0.645801
22	R4	0.540989
22	R4	0.631378
22	R4	0.488262
22	R4	0.596323
22	R4	0.648823
22	R4	0.624896
22	R4	0.665016
22	R4	0.429594
22	R4	0.412854
22	R4	0.54575
22	R4	0.722863
22	R4	0.624629
22	R4	0.758678
22	R4	0.503632
22	R4	0.747086
22	R4	0.399998
22	R4	0.358982
22	R4	0.749279
22	R3	0.707657
22	R4	0.404312
22	R3	1.00529
22	R4	0.8149
22	R3	0.598917
22	R3	0.743861
22	R4	0.333274
22	R3	0.622811
22	R4	0.44786
22	R4	0.461691
22	R4	0.482569
22	R4	0.478371
22	R4	0.406332
22	R4	0.411556
22	R4	0.332095
22	R4	0.594086
22	R4	0.477709
22	R4	0.434752
22	R4	0.437948
22	R4	0.417298
22	R4	0.369309
22	R4	0.551485
22	R4	0.435702
22	R4	0.468876
22	R4	0.619575
22	R4	0.407327
22	R4	0.414971
22	R4	0.710443
22	R4	0.554478
22	R4	0.722762
22	R4	0.508592
22	R4	0.447399
22	R4	0.664833
22	R4	0.4565
22	R4	0.57346
22	R4	0.626946
22	R4	0.483152
22	R4	0.426118
22	R4	0.599207
22	R3	0.590547
22	R4	0.508516
22	R4	0.521624
22	R3	0.715233
22	R4	0.502607
22	R3	0.532241
22	R4	0.815339
22	R3	0.586686
22	R4	0.788633
22	R3	0.484985
22	R4	0.511703
22	R4	0.619816
22	R3	0.845549
22	R4	0.515792
22	R3	0.431935
22	R4	0.624008
22	R3	0.45034
22	R4	0.442817
22	R3	0.772244
22	R4	0.578777
22	R3	0.58345
22	R4	0.557953
22	R3	0.612567
22	R4	0.549631
22	R3	0.738874
22	R4	0.627308
22	R3	0.52161
22	R4	0.654196
22	R3	0.539352
22	R4	0.453788
22	R3	0.62887
22	R4	0.579854
22	R4	0.373043
22	R4	0.344904
22	R4	0.492976
22	R4	0.58136
22	R4	0.514558
22	R4	0.521765
22	R4	0.680929
22	R4	0.409604
22	R4	0.588235
22	R3	0.912207
22	R4	0.65594
22	R4	0.447066
22	R4	0.805273
22	R4	0.638162
22	R4	0.392093
22	R4	0.652726
22	R4	0.339215
22	R3	0.762867
22	R4	0.522929
22	R3	0.96409
22	R4	0.60519
24	R3	0.530512
24	R3	0.777543
24	R4	0.836022
24	R3	0.645758
24	R4	0.527362
24	R3	0.675516
24	R4	0.506797
24	R3	1.10106
24	R4	0.280592
24	R4	0.628745
24	R3	0.547395
24	R4	0.64568
24	R3	0.51759
24	R4	0.558252
24	R3	0.882943
24	R4	0.505182
24	R3	0.912242
24	R4	0.63929
24	R4	0.770068
24	R4	0.597264
24	R4	0.724164
24	R4	0.276258
24	R4	0.576808
24	R4	0.528068
24	R4	0.546788
24	R4	0.487184
24	R4	0.777255
24	R4	0.645305
24	R4	0.542737
24	R4	0.635987
24	R4	0.666541
24	R4	0.675464
24	R3	0.693212
24	R4	0.522096
24	R3	0.527387
24	R4	0.642711
24	R3	0.82013
24	R4	0.552391
24	R3	0.704191
24	R4	0.675203
24	R3	0.499678
24	R4	0.535265
24	R3	0.538575
24	R4	0.670563
24	R3	0.471322
24	R4	0.320526
24	R3	0.944201
24	R4	0.540173
24	R3	0.863448
24	R4	0.612809
24	R3	0.523661
24	R4	0.465431
24	R3	0.851557
24	R4	0.522829
24	R3	0.488633
24	R4	0.372455
24	R4	0.367439
24	R4	0.630652
24	R4	0.492574
24	R4	0.439506
24	R4	0.721643
24	R4	0.594015
24	R4	0.625775
24	R4	0.641619
24	R4	0.549623
24	R4	0.572004
24	R4	0.489569
24	R3	0.511522
24	R3	0.855985
24	R4	0.647723
24	R3	0.879381
24	R4	0.46127
24	R3	0.605142
24	R4	0.562626
24	R3	0.510239
24	R4	0.578794
24	R3	0.561293
24	R4	0.575684
24	R3	0.50412
24	R4	0.52499
24	R3	0.605865
24	R4	0.529191
24	R3	0.632551
24	R4	0.516906
24	R3	1.07349
24	R4	0.628713
24	R4	0.413934
24	R4	0.348366
24	R4	0.327931
24	R4	0.579862
24	R4	0.539177
24	R4	0.593586
24	R4	0.586359
24	R4	0.625696
24	R4	0.678234
24	R4	0.546294
24	R4	0.625233
24	R4	0.612429
26	R3	0.984253
26	R4	0.611545
26	R3	1.08988
26	R4	0.700814
26	R3	1.18286
26	R4	0.907169
26	R4	0.784316
26	R4	0.795416
26	R3	1.28328
26	R4	0.485937
26	R3	1.29863
26	R4	1.04499
26	R3	1.23067
26	R4	0.697742
26	R3	1.05087
26	R4	0.677957
26	R3	1.05108
26	R4	0.688531
26	R3	0.968137
26	R4	0.91271
26	R3	1.06015
26	R4	0.840281
26	R3	0.798793
26	R4	0.588694
26	R4	0.864203
26	R4	0.761059
26	R4	0.735162
26	R4	0.872573
26	R4	0.912353
26	R4	0.701695
26	R4	0.880115
26	R4	0.937716
26	R3	1.19696
26	R4	0.695555
26	R4	0.894207
26	R4	0.779096
26	R3	0.737942
26	R4	0.659426
26	R3	0.911438
26	R4	0.461328
26	R4	0.630519
26	R3	1.18199
26	R4	0.826341
26	R3	1.07946
26	R4	0.558904
26	R3	0.857534
26	R4	0.65929
26	R4	0.525433
26	R4	0.723511
26	R4	0.867066
26	R3	0.929106
26	R4	0.76933
26	R3	0.81138
26	R4	0.770417
26	R3	0.703039
26	R4	0.46809
26	R3	0.633198
26	R4	0.412148
26	R3	0.750751
26	R4	0.6056
26	R3	0.889239
26	R4	0.319425
26	R3	0.947549
26	R4	0.600954
26	R3	0.851096
26	R4	0.628525
26	R4	0.703855
26	R4	0.608997
26	R4	0.681523
26	R4	0.586729
26	R4	0.476826
26	R4	0.603216
26	R4	0.575219
26	R4	0.597644
26	R4	0.437226
26	R4	0.559343
26	R4	0.40675
26	R4	0.489825
26	R4	0.607146
26	R4	0.538566
26	R4	0.826659
26	R3	1.14113
26	R4	0.674804
26	R3	1.36027
26	R4	0.915972
26	R3	1.06162
26	R4	0.447518
26	R3	0.753715
26	R4	0.531642
26	R3	0.648911
26	R4	0.71614
26	R4	0.741188
26	R4	0.669429
26	R4	0.530254
26	R4	0.503353
26	R4	0.644123
26	R4	0.622715
28	R3	1.15587
28	R4	0.653414
28	R3	1.55026
28	R4	0.740261
28	R3	1.24598
28	R4	0.657288
28	R3	0.88186
28	R4	0.581864
28	R3	1.29156
28	R4	0.740235
28	R3	1.03756
28	R4	0.795327
28	R3	1.08891
28	R4	0.656605
28	R4	0.737461
28	R3	1.47866
28	R4	0.588893
28	R3	1.70464
28	R4	0.69716
28	R3	1.10267
28	R4	0.588746
28	R3	1.10944
28	R4	0.744159
28	R3	1.05018
28	R4	0.586387
28	R3	1.42322
28	R4	0.815104
28	R3	1.39669
28	R4	0.656435
28	R4	0.448429
28	R4	0.719037
28	R4	0.575107
28	R4	0.729539
28	R4	0.907562
28	R4	0.579254
28	R4	0.577186
28	R4	0.647644
28	R3	1.27865
28	R4	0.624227
28	R4	0.602097
28	R4	0.625312
28	R4	0.498989
28	R4	0.730545
28	R4	0.535017
28	R4	0.623123
28	R4	0.795376
28	R3	1.13961
28	R4	0.778939
28	R4	0.661417
28	R3	1.51897
28	R4	0.77345
28	R3	1.60259
28	R4	0.652416
28	R3	1.29609
28	R4	0.54666
28	R3	1.31548
28	R4	0.764481
28	R3	1.5631
28	R4	0.827943
28	R3	0.840374
28	R4	0.528078
28	R4	0.54507
28	R3	1.25871
28	R4	0.582382
28	R3	1.23684
28	R4	0.921296
28	R3	1.24768
28	R4	0.87639
28	R4	0.839142
28	R4	0.873835
28	R4	0.825567
28	R4	0.657693
28	R4	0.518767
28	R4	0.715328
28	R4	0.960923
28	R3	1.23734
28	R4	0.750158
28	R3	1.04256
28	R4	0.642764
28	R3	1.42422
28	R4	0.577155
28	R3	1.24799
28	R4	0.679728
28	R4	0.565706
28	R4	0.511229
28	R4	0.808165
28	R4	0.763016
28	R4	0.552151
28	R4	0.60013
28	R4	0.643733
28	R4	0.537321
28	R4	0.576379
28	R4	0.687095
28	R4	0.793524
28	R4	0.6458
30	R3	1.49994
30	R4	0.775965
30	R3	1.47176
30	R4	0.621605
30	R3	1.44522
30	R4	0.549579
30	R3	1.79371
30	R4	0.577588
30	R4	0.560525
30	R3	1.40403
30	R4	0.561257
30	R4	0.627311
30	R3	1.70678
30	R4	0.61381
30	R3	1.24859
30	R4	0.752758
30	R4	0.587549
30	R3	1.52538
30	R4	0.699331
30	R3	1.2007
30	R4	0.818905
30	R3	1.1115
30	R4	0.752366
30	R3	1.38411
30	R4	0.637184
30	R4	0.670674
30	R3	1.21419
30	R4	0.729179
30	R4	0.584616
30	R4	0.506736
30	R4	0.686025
30	R4	0.582658
30	R4	0.743564
30	R4	0.675771
30	R3	1.01725
30	R4	0.661728
30	R3	0.952904
30	R4	0.741627
30	R3	1.79473
30	R4	0.954404
30	R3	1.27718
30	R4	0.701229
30	R3	1.39021
30	R3	1.7565
30	R4	0.761093
30	R3	1.07965
30	R4	0.689932
30	R3	1.4901
30	R4	0.740452
30	R3	1.61584
30	R4	0.673985
30	R3	1.3642
30	R4	0.823812
30	R3	1.38772
30	R4	0.715287
30	R3	1.54256
30	R4	0.865709
30	R4	0.837854
30	R4	0.767113
30	R4	0.832291
30	R4	0.817704
30	R4	0.768821
30	R4	0.786556
30	R4	0.548893
30	R4	0.762501
30	R4	0.817634
30	R3	1.48478
30	R4	0.736772
30	R3	1.45273
30	R4	0.652645
32	R3	1.03549
32	R4	0.52405
32	R3	1.06318
32	R4	0.701001
32	R3	1.45741
32	R4	0.775347
32	R3	1.16929
32	R4	0.614608
32	R3	1.16918
32	R4	0.624993
32	R3	1.25932
32	R4	0.512456
32	R3	1.42708
32	R4	0.614791
32	R3	1.34361
32	R4	0.850375
32	R4	0.950205
32	R4	0.676399
32	R4	0.786723
32	R4	0.68923
32	R4	0.74552
32	R4	0.731434
32	R4	0.48801
32	R4	0.684924
32	R4	0.739101
32	R4	0.858051
32	R4	0.812001
32	R4	0.988216
32	R4	0.897323
32	R4	0.595327
32	R3	1.14593
32	R4	0.42914
32	R3	1.54739
32	R4	0.616105
32	R3	1.2587
32	R4	0.572914
32	R4	0.599646
32	R4	0.744056
32	R3	1.31262
32	R4	0.615532
32	R3	1.61222
32	R4	0.648643
32	R3	1.46684
32	R4	0.595591
32	R3	1.46751
32	R4	0.675851
32	R3	1.52056
32	R4	0.507154
32	R4	0.619423
32	R3	1.35591
32	R4	0.489006
32	R3	1.19455
32	R4	0.742359
32	R3	1.37173
32	R4	0.51802
32	R4	0.670605
32	R4	0.719579
32	R4	0.703411
32	R4	0.627705
32	R4	0.692309
32	R4	0.766661
32	R3	1.39609
32	R4	0.641494
32	R3	1.35521
32	R4	0.661066
32	R3	1.53707
32	R4	0.703776
32	R4	0.848648
36	R3	1.44113
36	R4	0.584672
36	R3	1.2764
36	R4	0.772683
36	R3	1.33776
36	R4	0.587947
36	R3	1.78702
36	R4	0.608411
36	R3	1.54855
36	R4	0.85703
36	R4	0.787597
36	R3	1.32313
36	R4	0.742302
36	R3	1.37458
36	R4	0.748068
36	R3	1.1835
36	R4	0.827004
36	R3	1.48471
36	R4	0.409485
36	R3	1.39283
36	R4	0.749952
36	R3	1.48075
36	R4	0.597975
36	R3	1.34871
36	R4	0.381793
36	R4	0.811182
36	R3	1.4274
36	R3	1.53465
36	R4	0.858772
36	R3	1.48886
36	R4	0.660814
36	R4	0.579251
36	R4	0.653865
36	R4	0.734324
36	R4	0.887446
36	R4	0.774056
36	R4	0.711542
36	R4	0.59013
36	R3	1.49127
36	R4	0.680408
36	R3	1.673
36	R4	0.942208
36	R4	0.805344
36	R3	2.20117
36	R4	0.7816
36	R3	1.58795
36	R4	0.66541
36	R3	1.59353
36	R4	0.611294
36	R3	1.55433
36	R4	0.948585
36	R3	1.44561
36	R4	0.703669
36	R3	1.20698
36	R4	0.600792
36	R4	0.619904
36	R3	1.76633
36	R4	0.985119
36	R3	1.81929
36	R4	0.69049
36	R3	1.65918
36	R4	0.538294
36	R3	1.5865
36	R4	0.826073
36	R3	1.45142
36	R4	0.872813
36	R3	1.5504
36	R4	0.795439
36	R3	1.64232
36	R4	0.676213
36	R3	1.85848
36	R4	0.856321
36	R4	0.453122
36	R4	0.74263

## Sheet: Fig_3B
Time	R cell type	Relative Angle (a.u.)	Angle for plotting (radian)
22	R3	0.245782	0.0741094
22	R4	-0.377798	-0.113916
22	R3	0.733951	0.221305
22	R4	-0.394648	-0.118996
22	R3	1.07163	0.323125
22	R4	-0.60483	-0.182371
22	R3	0.725494	0.218755
22	R4	-0.391471	-0.118038
22	R4	-0.483498	-0.145787
22	R4	0.177403	0.0534916
22	R4	0.0105659	0.0031859
22	R4	-0.623594	-0.18803
22	R4	-0.00763672	-0.00230267
22	R4	-1.04192	-0.314167
22	R4	-0.536698	-0.161828
22	R4	-0.428495	-0.129202
22	R4	-1.07895	-0.32533
22	R4	-0.738059	-0.222543
22	R4	0.106641	0.032155
22	R4	-1.2612	-0.380283
22	R4	-0.927371	-0.279626
22	R4	-0.238551	-0.0719293
22	R4	-0.848407	-0.255816
22	R4	-1.04468	-0.314996
22	R4	-1.08366	-0.326751
22	R4	-1.33763	-0.403329
22	R4	-0.0875673	-0.0264038
22	R4	-0.616029	-0.185748
22	R3	0.360259	0.108627
22	R4	-0.504927	-0.152248
22	R3	1.45305	0.438132
22	R4	-0.469976	-0.14171
22	R3	0.33129	0.0998922
22	R3	0.932781	0.281257
22	R4	-0.829304	-0.250056
22	R3	0.855444	0.257938
22	R4	-0.10042	-0.0302792
22	R4	-1.04061	-0.313771
22	R4	-1	-0.301525
22	R4	-0.644502	-0.194334
22	R4	-1.12921	-0.340487
22	R4	-1.36165	-0.410574
22	R4	-0.804228	-0.242495
22	R4	-1.37902	-0.415811
22	R4	-0.286724	-0.0864544
22	R4	-0.233613	-0.0704402
22	R4	0.17778	0.0536053
22	R4	-0.490055	-0.147764
22	R4	-0.348118	-0.104967
22	R4	-0.303936	-0.0916443
22	R4	-0.352958	-0.106426
22	R4	-0.840017	-0.253286
22	R4	-0.474716	-0.143139
22	R4	-0.164185	-0.0495061
22	R4	-0.662075	-0.199632
22	R4	-1.14078	-0.343974
22	R4	-0.107423	-0.0323906
22	R4	-0.847775	-0.255626
22	R4	-1.25074	-0.37713
22	R4	-0.418082	-0.126062
22	R4	-0.427709	-0.128965
22	R4	-0.720654	-0.217295
22	R4	-0.449763	-0.135615
22	R4	-0.0723867	-0.0218264
22	R4	-0.0717873	-0.0216457
22	R4	-0.425783	-0.128384
22	R4	-0.330339	-0.0996057
22	R3	0.354556	0.106908
22	R4	-0.645765	-0.194714
22	R4	-0.714733	-0.21551
22	R3	0.484799	0.146179
22	R4	-0.417584	-0.125912
22	R3	0.519791	0.15673
22	R4	-0.647267	-0.195167
22	R3	1.07671	0.324654
22	R4	-0.22935	-0.0691547
22	R3	-0.248691	-0.0749866
22	R4	-1	-0.301525
22	R4	-0.618535	-0.186504
22	R3	0.77814	0.234629
22	R4	-0.260914	-0.0786722
22	R3	0.507006	0.152875
22	R4	-0.879804	-0.265283
22	R3	-0.166414	-0.050178
22	R4	-0.486331	-0.146641
22	R3	0.643485	0.194027
22	R4	-1.56215	-0.471029
22	R3	0.380413	0.114704
22	R4	-1.08066	-0.325846
22	R3	0.853041	0.257214
22	R4	0.249631	0.07527
22	R3	0.610428	0.184059
22	R4	-0.315419	-0.0951067
22	R3	0.0865951	0.0261106
22	R4	-0.83183	-0.250818
22	R3	0.823795	0.248395
22	R4	-0.906337	-0.273284
22	R3	0.840946	0.253566
22	R4	-0.567993	-0.171264
22	R4	-0.785523	-0.236855
22	R4	-0.128564	-0.0387652
22	R4	-0.648034	-0.195399
22	R4	-0.672992	-0.202924
22	R4	0.122052	0.0368017
22	R4	-0.224345	-0.0676458
22	R4	-0.382002	-0.115183
22	R4	0.137871	0.0415717
22	R4	-0.4332	-0.130621
22	R3	0.931481	0.280865
22	R4	-0.0106756	-0.00321895
22	R4	-0.821012	-0.247556
22	R4	-0.418046	-0.126052
22	R4	-0.0124304	-0.00374809
22	R4	-0.462552	-0.139471
22	R4	-0.693501	-0.209108
22	R4	-0.527886	-0.159171
22	R3	0.724628	0.218494
22	R4	-0.173945	-0.0524488
22	R3	0.898864	0.27103
22	R4	-0.627824	-0.189305
24	R3	0.387019	0.116696
24	R3	0.413325	0.124628
24	R4	-1.79064	-0.539923
24	R3	0.378241	0.114049
24	R4	-0.572872	-0.172735
24	R3	0.688884	0.207716
24	R4	-0.599941	-0.180897
24	R3	0.538631	0.162411
24	R4	-0.884162	-0.266597
24	R4	-0.162278	-0.048931
24	R3	0.794421	0.239538
24	R4	-1.38637	-0.418026
24	R3	-0.0508176	-0.0153228
24	R4	-1	-0.301525
24	R3	0.609175	0.183682
24	R4	-0.326011	-0.0983006
24	R3	0.51997	0.156784
24	R4	-0.373577	-0.112643
24	R4	-1.14285	-0.344599
24	R4	-0.561962	-0.169446
24	R4	-0.827362	-0.249471
24	R4	0.490687	0.147955
24	R4	-0.765902	-0.230939
24	R4	-0.401649	-0.121107
24	R4	-1.08688	-0.327721
24	R4	-0.917893	-0.276768
24	R4	-0.555615	-0.167532
24	R4	-0.409123	-0.123361
24	R4	-1.15663	-0.348754
24	R4	-1.70918	-0.51536
24	R4	-0.714813	-0.215534
24	R4	-1.13603	-0.342541
24	R3	0.696958	0.210151
24	R4	-0.674221	-0.203295
24	R3	1	0.301525
24	R4	-0.482211	-0.145399
24	R3	1.14023	0.343807
24	R4	0.149805	0.0451699
24	R3	1.11184	0.335247
24	R4	-0.406987	-0.122717
24	R3	0.819846	0.247205
24	R4	0.112375	0.033884
24	R3	0.129512	0.0390512
24	R4	-0.402868	-0.121475
24	R3	0.276223	0.0832882
24	R4	-0.413562	-0.124699
24	R3	1.14298	0.344638
24	R4	-0.295805	-0.0891928
24	R3	1.07528	0.324224
24	R4	-0.571486	-0.172318
24	R3	0.75638	0.228068
24	R4	-0.588652	-0.177494
24	R3	1	0.301525
24	R4	-0.569121	-0.171605
24	R3	0.548687	0.165443
24	R4	-0.0353912	-0.0106714
24	R4	-0.618881	-0.186608
24	R4	-0.333036	-0.100419
24	R4	-0.329785	-0.0994384
24	R4	-0.701284	-0.211455
24	R4	-0.930713	-0.280633
24	R4	-0.0371153	-0.0111912
24	R4	-0.600002	-0.180916
24	R4	-0.777833	-0.234536
24	R4	-0.380106	-0.114612
24	R4	-0.763913	-0.230339
24	R4	-0.494249	-0.149029
24	R3	0.569151	0.171614
24	R3	0.678524	0.204592
24	R4	-1	-0.301525
24	R3	0.863527	0.260375
24	R4	-0.565795	-0.170601
24	R3	0.586359	0.176802
24	R4	-0.577306	-0.174072
24	R3	0.55885	0.168508
24	R4	-0.827208	-0.249424
24	R3	1.28067	0.386154
24	R4	-0.451878	-0.136253
24	R3	0.282873	0.0852933
24	R4	-0.109955	-0.0331543
24	R3	0.628443	0.189491
24	R4	-0.0958925	-0.028914
24	R3	0.857702	0.258619
24	R4	-0.612707	-0.184747
24	R3	0.477771	0.14406
24	R4	-0.470095	-0.141746
24	R4	-0.760327	-0.229258
24	R4	-1.18662	-0.357796
24	R4	-0.19636	-0.0592076
24	R4	-1.36883	-0.412737
24	R4	-0.526187	-0.158659
24	R4	-0.578617	-0.174468
24	R4	-0.349518	-0.105388
24	R4	-0.496051	-0.149572
24	R4	-1.23226	-0.371557
24	R4	-0.688664	-0.20765
24	R4	-1.23996	-0.37388
24	R4	-0.673282	-0.203012
26	R3	0.581382	0.175301
26	R4	-0.377671	-0.113877
26	R3	0.641974	0.193571
26	R4	-0.387276	-0.116773
26	R3	0.385661	0.116287
26	R4	-0.735295	-0.22171
26	R4	-0.514111	-0.155018
26	R4	-0.669777	-0.201955
26	R3	0.500118	0.150798
26	R4	-1.17495	-0.354278
26	R3	0.81515	0.245788
26	R4	-0.870803	-0.262569
26	R3	0.634157	0.191215
26	R4	-0.863826	-0.260466
26	R3	0.690605	0.208235
26	R4	-0.256727	-0.0774096
26	R3	0.67871	0.204648
26	R4	-0.6366	-0.191951
26	R3	0.838586	0.252855
26	R4	-0.495079	-0.149279
26	R3	0.872641	0.263124
26	R4	-0.750033	-0.226154
26	R3	0.758885	0.228823
26	R4	-1.07644	-0.324575
26	R4	-0.800371	-0.241332
26	R4	-0.533437	-0.160845
26	R4	-0.857149	-0.258452
26	R4	-0.736129	-0.221962
26	R4	-1.10276	-0.332511
26	R4	-0.92874	-0.280039
26	R4	-0.722272	-0.217783
26	R4	-0.93068	-0.280624
26	R3	0.592386	0.17862
26	R4	-0.495957	-0.149544
26	R4	-0.854602	-0.257684
26	R4	-0.459739	-0.138623
26	R3	0.660896	0.199277
26	R4	-0.452738	-0.136512
26	R3	0.714593	0.215468
26	R4	-0.631206	-0.190325
26	R4	-1.71644	-0.517551
26	R3	0.703721	0.21219
26	R4	-0.232752	-0.0701806
26	R3	0.66401	0.200216
26	R4	-0.31843	-0.0960149
26	R3	0.708357	0.213588
26	R4	-0.601667	-0.181418
26	R4	-1.07613	-0.32448
26	R4	-0.930891	-0.280687
26	R4	-0.734614	-0.221505
26	R3	0.709336	0.213883
26	R4	-0.140598	-0.0423939
26	R3	0.858259	0.258787
26	R4	-0.357032	-0.107654
26	R3	0.72615	0.218953
26	R4	-0.454994	-0.137192
26	R3	1.03948	0.31343
26	R4	-0.909011	-0.27409
26	R3	1.30639	0.39391
26	R4	-0.917436	-0.27663
26	R3	0.929715	0.280333
26	R4	0.0494126	0.0148991
26	R3	0.868077	0.261747
26	R4	-0.850234	-0.256367
26	R3	1.20269	0.362641
26	R4	-0.394894	-0.119071
26	R4	-0.6269	-0.189026
26	R4	-0.135109	-0.0407387
26	R4	-0.150198	-0.0452886
26	R4	-0.270202	-0.0814728
26	R4	-0.328297	-0.0989898
26	R4	-0.131717	-0.0397159
26	R4	-0.921768	-0.277936
26	R4	-1.58604	-0.478233
26	R4	-1.04288	-0.314456
26	R4	-0.467763	-0.141042
26	R4	-1.0922	-0.329325
26	R4	-0.724352	-0.21841
26	R4	-0.340493	-0.102667
26	R4	-0.684306	-0.206336
26	R4	-0.23375	-0.0704815
26	R3	1.02118	0.307911
26	R4	-0.666215	-0.200881
26	R3	0.624816	0.188398
26	R4	-0.572906	-0.172746
26	R3	0.675971	0.203822
26	R4	-1.5094	-0.455122
26	R3	0.465076	0.140232
26	R4	-0.282081	-0.0850547
26	R3	1.10403	0.332893
26	R4	-0.685333	-0.206645
26	R4	-0.361562	-0.10902
26	R4	-0.962654	-0.290265
26	R4	-1.30196	-0.392574
26	R4	-0.641972	-0.193571
26	R4	-1.19415	-0.360066
26	R4	-0.493427	-0.148781
28	R3	0.591873	0.178465
28	R4	-0.839281	-0.253065
28	R3	-0.0161219	-0.00486115
28	R4	-0.678989	-0.204733
28	R3	0.875596	0.264014
28	R4	-0.466849	-0.140767
28	R3	0.557549	0.168115
28	R4	-0.487405	-0.146965
28	R3	0.69989	0.211035
28	R4	-0.432084	-0.130284
28	R3	0.517774	0.156122
28	R4	-0.6225	-0.1877
28	R3	0.317235	0.0956543
28	R4	-1	-0.301525
28	R4	-0.536216	-0.161683
28	R3	0.32951	0.0993556
28	R4	-0.149206	-0.0449893
28	R3	0.621519	0.187404
28	R4	-0.339309	-0.10231
28	R3	0.618731	0.186563
28	R4	-0.310151	-0.0935184
28	R3	0.530713	0.160023
28	R4	-0.858879	-0.258974
28	R3	0.484756	0.146166
28	R4	-0.230322	-0.0694478
28	R3	0.961355	0.289873
28	R4	-0.327925	-0.0988778
28	R3	0.526856	0.15886
28	R4	-1.10855	-0.334255
28	R4	-0.309558	-0.0933395
28	R4	-0.780831	-0.23544
28	R4	-0.499314	-0.150556
28	R4	-1.06854	-0.322192
28	R4	-1.14876	-0.34638
28	R4	-0.265262	-0.0799831
28	R4	-0.726991	-0.219206
28	R4	-0.497494	-0.150007
28	R3	0.373709	0.112683
28	R4	-0.2756	-0.0831005
28	R4	-1.1841	-0.357035
28	R4	-0.546475	-0.164776
28	R4	-0.277096	-0.0835515
28	R4	-0.640583	-0.193152
28	R4	-0.511291	-0.154167
28	R4	-0.961885	-0.290033
28	R4	-0.405356	-0.122225
28	R3	0.90457	0.272751
28	R4	-0.858777	-0.258943
28	R4	-0.532911	-0.160686
28	R3	0.585101	0.176423
28	R4	-0.0722272	-0.0217783
28	R3	0.525549	0.158466
28	R4	-0.030469	-0.00918719
28	R3	0.585955	0.17668
28	R4	-0.794167	-0.239461
28	R3	0.695752	0.209787
28	R4	-0.379632	-0.114469
28	R3	0.683242	0.206015
28	R4	-0.534541	-0.161178
28	R3	1.06842	0.322157
28	R4	-0.516576	-0.155761
28	R4	-1.1468	-0.345789
28	R3	0.872881	0.263196
28	R4	-0.400996	-0.120911
28	R3	0.794799	0.239652
28	R4	-0.771998	-0.232777
28	R3	0.534584	0.161191
28	R4	-0.370777	-0.111799
28	R4	-0.451257	-0.136066
28	R4	-0.243151	-0.0733161
28	R4	-0.651599	-0.196474
28	R4	-0.710928	-0.214363
28	R4	-0.343224	-0.103491
28	R4	-0.225962	-0.0681333
28	R4	-0.339649	-0.102413
28	R3	0.757489	0.228402
28	R4	-0.733328	-0.221117
28	R3	0.384625	0.115974
28	R4	-0.591426	-0.17833
28	R3	0.508272	0.153257
28	R4	-0.297116	-0.0895879
28	R3	0.935896	0.282196
28	R4	-0.55572	-0.167564
28	R4	-0.602111	-0.181552
28	R4	-0.750562	-0.226314
28	R4	-0.352484	-0.106283
28	R4	-0.517929	-0.156169
28	R4	-0.65343	-0.197026
28	R4	-0.822934	-0.248136
28	R4	-0.728078	-0.219534
28	R4	-0.253609	-0.0764696
28	R4	-0.505162	-0.152319
28	R4	-0.563076	-0.169782
28	R4	-0.514495	-0.155133
28	R4	-0.263208	-0.0793638
30	R3	0.649692	0.195899
30	R4	-0.729295	-0.219901
30	R3	0.797822	0.240564
30	R4	-0.657816	-0.198348
30	R3	0.595007	0.17941
30	R4	-0.262207	-0.079062
30	R3	0.760223	0.229227
30	R4	-0.10149	-0.0306019
30	R4	-0.124701	-0.0376006
30	R3	0.470658	0.141915
30	R4	-0.00775521	-0.00233839
30	R4	-0.352639	-0.10633
30	R3	0.141218	0.0425809
30	R4	-0.688173	-0.207502
30	R3	1.23232	0.371575
30	R4	-0.26653	-0.0803655
30	R4	0.182096	0.0549066
30	R3	0.514269	0.155065
30	R4	-0.355474	-0.107184
30	R3	0.849029	0.256004
30	R4	-0.394655	-0.118998
30	R3	0.696199	0.209922
30	R4	-0.122365	-0.0368962
30	R3	1.11922	0.337473
30	R4	-0.364697	-0.109965
30	R4	-0.360154	-0.108596
30	R3	0.598196	0.180371
30	R4	-0.243095	-0.0732992
30	R4	-0.460337	-0.138803
30	R4	-1.31601	-0.396811
30	R4	-0.540292	-0.162912
30	R4	-0.195177	-0.0588508
30	R4	-0.29255	-0.0882112
30	R4	-1.07029	-0.322721
30	R3	0.724649	0.2185
30	R4	-0.102595	-0.030935
30	R3	0.590202	0.177961
30	R4	0.0310551	0.0093639
30	R3	0.355265	0.107121
30	R4	-0.344032	-0.103734
30	R3	0.372094	0.112196
30	R4	-0.392409	-0.118321
30	R3	0.351482	0.105981
30	R3	0.281622	0.0849161
30	R4	-0.493405	-0.148774
30	R3	0.610836	0.184182
30	R4	-0.201144	-0.06065
30	R3	0.425385	0.128264
30	R4	-0.0857038	-0.0258419
30	R3	0.534224	0.161082
30	R4	-0.365015	-0.110061
30	R3	0.636824	0.192019
30	R4	-0.464755	-0.140135
30	R3	0.816216	0.24611
30	R4	-1.0699	-0.322603
30	R3	0.298582	0.0900301
30	R4	-0.266974	-0.0804993
30	R4	-0.539986	-0.16282
30	R4	-1.29997	-0.391974
30	R4	-0.270721	-0.0816291
30	R4	-0.436499	-0.131616
30	R4	-0.425339	-0.12825
30	R4	0.434165	0.130912
30	R4	0.449997	0.135685
30	R4	-0.421866	-0.127203
30	R4	-0.549754	-0.165765
30	R3	0.575334	0.173478
30	R4	-1.08823	-0.328128
30	R3	0.410267	0.123706
30	R4	0.121847	0.0367399
32	R3	0.560482	0.168999
32	R4	-0.177494	-0.053519
32	R3	0.724837	0.218557
32	R4	-0.186145	-0.0561274
32	R3	1.05832	0.319111
32	R4	-0.774281	-0.233465
32	R3	0.751963	0.226736
32	R4	-0.229075	-0.0690719
32	R3	0.875976	0.264129
32	R4	-0.0244416	-0.00736977
32	R3	0.682281	0.205725
32	R4	0.275646	0.0831142
32	R3	0.779262	0.234967
32	R4	-0.307814	-0.0928139
32	R3	0.55332	0.16684
32	R4	-0.424778	-0.128081
32	R4	-0.394331	-0.118901
32	R4	0.126829	0.0382423
32	R4	0.031522	0.00950468
32	R4	-0.455483	-0.13734
32	R4	0.312325	0.0941738
32	R4	-0.0658547	-0.0198568
32	R4	-0.520725	-0.157012
32	R4	-0.268815	-0.0810545
32	R4	-0.644766	-0.194413
32	R4	0.247339	0.0745791
32	R4	0.207257	0.0624932
32	R4	-0.407546	-0.122885
32	R4	-0.799378	-0.241033
32	R4	-0.357119	-0.107681
32	R3	0.778532	0.234747
32	R4	0.147037	0.0443353
32	R3	0.70914	0.213824
32	R4	-0.268664	-0.081009
32	R3	1.1728	0.35363
32	R4	-0.019386	-0.00584538
32	R4	-0.172702	-0.0520739
32	R4	0.35121	0.105899
32	R3	1	0.301525
32	R4	-0.53679	-0.161856
32	R3	0.913938	0.275575
32	R4	-0.269938	-0.0813932
32	R3	0.522638	0.157589
32	R4	-0.192298	-0.0579828
32	R3	0.710355	0.21419
32	R4	0.136125	0.0410452
32	R3	0.733599	0.221199
32	R4	-0.593125	-0.178842
32	R4	0.170912	0.0515343
32	R3	0.955749	0.288183
32	R4	0.237438	0.0715936
32	R3	0.843026	0.254194
32	R4	0.412754	0.124456
32	R3	0.969017	0.292183
32	R4	-0.13585	-0.0409623
32	R4	0.496122	0.149593
32	R4	-0.00680738	-0.0020526
32	R4	0.492816	0.148597
32	R4	-0.0503688	-0.0151875
32	R4	0.170092	0.0512871
32	R4	-0.0846543	-0.0255254
32	R3	0.843307	0.254278
32	R4	0.211692	0.0638305
32	R3	0.970484	0.292626
32	R4	-0.352894	-0.106407
32	R3	0.638852	0.19263
32	R4	0.248074	0.0748005
32	R4	0.104599	0.0315393
36	R3	0.586808	0.176937
36	R4	0.426621	0.128637
36	R3	1.06072	0.319834
36	R4	0.231607	0.0698354
36	R3	1.0299	0.310541
36	R4	-0.0582889	-0.0175756
36	R3	0.836313	0.25217
36	R4	0.335728	0.10123
36	R3	1.05973	0.319537
36	R4	0.615101	0.185469
36	R4	0.348381	0.105046
36	R3	1.05971	0.319529
36	R4	0.574674	0.173279
36	R3	1	0.301525
36	R4	0.428213	0.129117
36	R3	1.36768	0.412389
36	R4	0.507384	0.152989
36	R3	1.06062	0.319804
36	R4	0.335914	0.101287
36	R3	0.786349	0.237104
36	R4	-0.194065	-0.0585154
36	R3	0.68408	0.206267
36	R4	-1.28436	-0.387269
36	R3	0.873943	0.263516
36	R4	-0.803528	-0.242284
36	R4	0.723349	0.218108
36	R3	1.12261	0.338494
36	R3	0.954794	0.287895
36	R4	0.618892	0.186612
36	R3	1.23515	0.37243
36	R4	-0.423889	-0.127813
36	R4	0.238565	0.0719334
36	R4	-0.948383	-0.285962
36	R4	0.134277	0.0404881
36	R4	0.301927	0.0910386
36	R4	0.551425	0.166269
36	R4	0.343191	0.103481
36	R4	-0.576069	-0.173699
36	R3	0.928751	0.280042
36	R4	0.458895	0.138369
36	R3	0.986925	0.297583
36	R4	0.322315	0.0971861
36	R4	0.421627	0.127131
36	R3	1.08689	0.327724
36	R4	-0.436337	-0.131567
36	R3	0.971662	0.292981
36	R4	-0.0330978	-0.00997983
36	R3	0.940383	0.283549
36	R4	-0.146571	-0.044195
36	R3	1	0.301525
36	R4	0.297683	0.089759
36	R3	1.1176	0.336985
36	R4	-0.316609	-0.0954658
36	R3	0.909893	0.274356
36	R4	-0.645945	-0.194769
36	R4	0.219844	0.0662887
36	R3	0.869761	0.262255
36	R4	-0.0485183	-0.0146295
36	R3	0.830968	0.250558
36	R4	-0.0482886	-0.0145602
36	R3	1	0.301525
36	R4	0.119046	0.0358953
36	R3	0.970848	0.292735
36	R4	0.732886	0.220984
36	R3	0.943159	0.284386
36	R4	0.300712	0.0906724
36	R3	1.14917	0.346503
36	R4	0.141392	0.0426333
36	R3	1.05785	0.318967
36	R4	0.218327	0.0658313
36	R3	0.943501	0.28449
36	R4	0.0653899	0.0197167
36	R4	-0.261777	-0.0789325
36	R4	0.853979	0.257496

## Sheet: Fig_4A
Time	Genetics	Bundle type	R position type	Relative Length (a.u.)	Relative Angle (a.u.)	Angle for Plotting (radian)
24	sev>Fz	R3R3	3	0.715666	0.650455	0.196129
24	sev>Fz	R3R3	3	0.429176	0.475247	0.143299
24	sev>Fz	R3R3	3	0.628971	0.924478	0.278754
24	sev>Fz	R3R3	3	0.723774	0.0408345	0.0123127
24	sev>Fz	R3R3	3	0.388581	0.639547	0.19284
24	sev>Fz	R3R3	3	0.812414	0.630245	0.190035
24	sev>Fz	R3R3	3	1.07633	1.2602	0.379982
24	sev>Fz	R3R3	3	0.667858	0.625154	0.1885
24	sev>Fz	R3R3	3	0.638987	1.4704	0.443363
24	sev>Fz	R3R3	3	0.944568	1.46424	0.441505
24	sev>Fz	R3R3	3	0.862744	0.855077	0.257827
24	sev>Fz	R3R3	3	1.15499	0.764998	0.230666
24	sev>Fz	R3R3	3	0.901587	1.12757	0.339991
24	sev>Fz	R3R3	4	0.775338	-0.38918	-0.117348
24	sev>Fz	R3R3	4	0.548068	-1.69865	-0.512187
24	sev>Fz	R3R3	4	0.514772	-0.669694	-0.20193
24	sev>Fz	R3R3	4	0.625825	-1.29109	-0.389296
24	sev>Fz	R3R3	4	0.358795	-0.72816	-0.219559
24	sev>Fz	R3R3	4	0.663103	-0.604012	-0.182125
24	sev>Fz	R3R3	4	0.614155	-0.427616	-0.128937
24	sev>Fz	R3R3	4	0.711328	-0.57788	-0.174246
24	sev>Fz	R3R3	4	0.679018	-1.36846	-0.412625
24	sev>Fz	R3R3	4	0.927409	-0.562239	-0.169529
24	sev>Fz	R3R3	4	0.845375	-0.14239	-0.0429343
24	sev>Fz	R3R3	4	1.08979	-0.332114	-0.100141
24	sev>Fz	R3R3	4	1.0186	-0.75932	-0.228954
24	sev>Fz	R3R4	3	0.683363	0.303246	0.0914363
24	sev>Fz	R3R4	3	0.644856	0.378249	0.114052
24	sev>Fz	R3R4	3	0.525139	0.513805	0.154925
24	sev>Fz	R3R4	3	0.63159	0.595445	0.179542
24	sev>Fz	R3R4	3	0.85863	0.708715	0.213695
24	sev>Fz	R3R4	3	0.805219	0.934799	0.281866
24	sev>Fz	R3R4	3	0.79767	0.585822	0.17664
24	sev>Fz	R3R4	3	0.540152	0.833354	0.251277
24	sev>Fz	R3R4	3	0.676729	0.689514	0.207906
24	sev>Fz	R3R4	3	0.694082	1.39632	0.421026
24	sev>Fz	R3R4	3	0.463096	0.870424	0.262455
24	sev>Fz	R3R4	3	0.645986	-0.335736	-0.101233
24	sev>Fz	R3R4	3	1.04992	1	0.301525
24	sev>Fz	R3R4	3	0.681075	0.720926	0.217378
24	sev>Fz	R3R4	3	0.973031	0.866387	0.261238
24	sev>Fz	R3R4	3	0.572037	0.572394	0.172591
24	sev>Fz	R3R4	3	0.554131	0.111197	0.0335288
24	sev>Fz	R3R4	3	0.665825	0.857211	0.258471
24	sev>Fz	R3R4	3	0.521693	0.616104	0.185771
24	sev>Fz	R3R4	3	0.618192	0.227625	0.0686348
24	sev>Fz	R3R4	3	0.502589	1.1592	0.349529
24	sev>Fz	R3R4	3	0.636303	0.306461	0.0924057
24	sev>Fz	R3R4	3	0.674819	1.14079	0.343978
24	sev>Fz	R3R4	3	1.19485	0.748735	0.225763
24	sev>Fz	R3R4	3	1.1534	1.06503	0.321133
24	sev>Fz	R3R4	3	1.03706	0.91562	0.276083
24	sev>Fz	R3R4	3	0.543076	0.668429	0.201548
24	sev>Fz	R3R4	3	0.78479	0.857824	0.258656
24	sev>Fz	R3R4	3	0.67163	1.07817	0.325096
24	sev>Fz	R3R4	3	0.744695	0.0803595	0.0242304
24	sev>Fz	R3R4	3	0.672598	1.82114	0.549119
24	sev>Fz	R3R4	3	0.999041	0.623971	0.188143
24	sev>Fz	R3R4	4	0.557131	-0.311635	-0.0939659
24	sev>Fz	R3R4	4	0.402272	0.218144	0.065776
24	sev>Fz	R3R4	4	0.226983	-0.210126	-0.0633583
24	sev>Fz	R3R4	4	0.642136	-0.518856	-0.156448
24	sev>Fz	R3R4	4	0.409017	-0.216067	-0.0651498
24	sev>Fz	R3R4	4	0.588203	-0.492603	-0.148532
24	sev>Fz	R3R4	4	0.746792	-0.47188	-0.142284
24	sev>Fz	R3R4	4	0.636823	-0.289762	-0.0873706
24	sev>Fz	R3R4	4	0.772545	-0.349567	-0.105403
24	sev>Fz	R3R4	4	0.480012	0.126735	0.0382137
24	sev>Fz	R3R4	4	0.365488	-0.0206888	-0.0062382
24	sev>Fz	R3R4	4	0.483501	-0.389366	-0.117404
24	sev>Fz	R3R4	4	0.566721	-0.748494	-0.22569
24	sev>Fz	R3R4	4	0.410539	-0.626233	-0.188825
24	sev>Fz	R3R4	4	0.447622	-0.508094	-0.153203
24	sev>Fz	R3R4	4	0.532371	-1.03992	-0.313561
24	sev>Fz	R3R4	4	0.641972	-0.37642	-0.1135
24	sev>Fz	R3R4	4	0.383639	-0.543428	-0.163857
24	sev>Fz	R3R4	4	0.430346	-0.058987	-0.0177861
24	sev>Fz	R3R4	4	0.482234	-1.74738	-0.52688
24	sev>Fz	R3R4	4	0.44346	0.268785	0.0810455
24	sev>Fz	R3R4	4	0.272878	-1.26893	-0.382613
24	sev>Fz	R3R4	4	0.309139	-1.4535	-0.438267
24	sev>Fz	R3R4	4	0.436493	-1.09164	-0.329159
24	sev>Fz	R3R4	4	0.490237	-0.727903	-0.219481
24	sev>Fz	R3R4	4	0.719815	-0.930536	-0.28058
24	sev>Fz	R3R4	4	0.509302	-0.246259	-0.0742534
24	sev>Fz	R3R4	4	0.656176	-0.9619	-0.290037
24	sev>Fz	R3R4	4	0.657816	-0.451665	-0.136189
24	sev>Fz	R3R4	4	0.607839	-0.331789	-0.100043
24	sev>Fz	R3R4	4	0.497446	-2.14958	-0.648154
24	sev>Fz	R3R4	4	0.652386	-0.7815	-0.235642
24	sev>Fz	R3R4	4	0.883407	-0.543727	-0.163948
24	sev>Fz	R3R4	4	0.558954	-0.955272	-0.288039
24	sev>Fz	R3R4	4	0.50863	-1	-0.301525
24	sev>Fz	R3R4	4	0.86648	-0.335332	-0.101111
24	sev>Fz	R3R4	4	0.529376	-0.574323	-0.173173
24	sev>Fz	R3R4	4	0.804723	-1.09113	-0.329004
24	sev>Fz	R3R4	4	0.738652	-0.430216	-0.129721
24	sev>Fz	R3R4	4	0.397809	-0.192292	-0.0579809
24	sev>Fz	R3R4	4	0.698721	-0.166004	-0.0500543
24	sev>Fz	R3R4	4	0.471608	-0.596431	-0.179839
24	sev>Fz	R3R4	4	0.558398	-0.273288	-0.0824033
24	sev>Fz	R3R4	4	0.523543	-0.186031	-0.056093
24	sev>Fz	R3R4	4	0.755109	-0.761442	-0.229594
24	sev>Fz	R3R4	4	0.696083	-0.422959	-0.127533
24	sev>Fz	R3R4	4	0.638894	-0.823866	-0.248416
28	sev>Fz	R3R3	3	1.26383	0.74669	0.225146
28	sev>Fz	R3R3	3	0.932606	0.190248	0.0573647
28	sev>Fz	R3R3	3	1.10896	0.836514	0.25223
28	sev>Fz	R3R3	3	1.00442	0.751007	0.226448
28	sev>Fz	R3R3	3	1.14128	0.329808	0.0994455
28	sev>Fz	R3R3	3	1.0312	0.38815	0.117037
28	sev>Fz	R3R3	3	1.12267	0.854486	0.257649
28	sev>Fz	R3R3	3	1.36464	0.88274	0.266169
28	sev>Fz	R3R3	3	1.2941	0.429548	0.12952
28	sev>Fz	R3R3	3	1.20889	0.940027	0.283442
28	sev>Fz	R3R3	3	1.3997	0.667651	0.201314
28	sev>Fz	R3R3	3	1.23872	0.878904	0.265012
28	sev>Fz	R3R3	3	1.23497	1.91298	0.576812
28	sev>Fz	R3R3	3	1.29463	0.640577	0.19315
28	sev>Fz	R3R3	3	1.08024	0.805557	0.242896
28	sev>Fz	R3R3	3	1.04301	0.625805	0.188696
28	sev>Fz	R3R3	3	1.20282	0.698538	0.210627
28	sev>Fz	R3R3	3	1.10877	0.677436	0.204264
28	sev>Fz	R3R3	3	1.6836	0.536202	0.161678
28	sev>Fz	R3R3	3	1.55696	0.874742	0.263757
28	sev>Fz	R3R3	3	1.69201	0.466172	0.140563
28	sev>Fz	R3R3	3	1.42225	0.300501	0.0906088
28	sev>Fz	R3R3	4	1.30193	-0.162652	-0.0490438
28	sev>Fz	R3R3	4	1.01118	-0.732862	-0.220976
28	sev>Fz	R3R3	4	1.1038	-0.555153	-0.167393
28	sev>Fz	R3R3	4	1.04815	-0.875961	-0.264125
28	sev>Fz	R3R3	4	1.12029	-0.968758	-0.292105
28	sev>Fz	R3R3	4	0.987916	-0.73678	-0.222158
28	sev>Fz	R3R3	4	1.07245	-0.874111	-0.263567
28	sev>Fz	R3R3	4	1.13089	-1.05969	-0.319523
28	sev>Fz	R3R3	4	1.50962	-0.44952	-0.135542
28	sev>Fz	R3R3	4	1.18761	-0.410104	-0.123657
28	sev>Fz	R3R3	4	1.20895	-0.503122	-0.151704
28	sev>Fz	R3R3	4	0.84156	-0.345673	-0.104229
28	sev>Fz	R3R3	4	1.37651	-1.32971	-0.400941
28	sev>Fz	R3R3	4	1.02789	-0.802951	-0.24211
28	sev>Fz	R3R3	4	1.10937	-0.661643	-0.199502
28	sev>Fz	R3R3	4	1.15981	-1	-0.301525
28	sev>Fz	R3R3	4	1.13941	-0.446731	-0.134701
28	sev>Fz	R3R3	4	0.866156	-0.636184	-0.191826
28	sev>Fz	R3R3	4	2.11472	-0.203328	-0.0613087
28	sev>Fz	R3R3	4	1.37294	-1.44633	-0.436104
28	sev>Fz	R3R3	4	1.40573	-0.818571	-0.24682
28	sev>Fz	R3R3	4	0.973874	-0.195391	-0.0589152
28	sev>Fz	R3R4	3	1.2849	0.879351	0.265147
28	sev>Fz	R3R4	3	1.24124	0.697777	0.210398
28	sev>Fz	R3R4	3	1.25626	0.753158	0.227096
28	sev>Fz	R3R4	3	1.1462	0.968374	0.291989
28	sev>Fz	R3R4	3	1.0134	0.833429	0.2513
28	sev>Fz	R3R4	3	1.15487	0.78768	0.237505
28	sev>Fz	R3R4	3	1.16071	0.393581	0.118675
28	sev>Fz	R3R4	3	1.17029	0.52055	0.156959
28	sev>Fz	R3R4	3	1.06652	1.2216	0.368344
28	sev>Fz	R3R4	3	0.973982	0.12504	0.0377027
28	sev>Fz	R3R4	3	1.00546	1.2176	0.367137
28	sev>Fz	R3R4	3	1.06037	0.60365	0.182016
28	sev>Fz	R3R4	3	1.00293	1.03116	0.310921
28	sev>Fz	R3R4	3	1.21141	1.23946	0.373728
28	sev>Fz	R3R4	3	1.17074	0.807749	0.243557
28	sev>Fz	R3R4	3	1.14787	0.85787	0.25867
28	sev>Fz	R3R4	3	1.48914	0.0870835	0.0262579
28	sev>Fz	R3R4	3	1.23072	0.8171	0.246376
28	sev>Fz	R3R4	3	1.23439	0.113363	0.034182
28	sev>Fz	R3R4	3	1.50284	0.414128	0.12487
28	sev>Fz	R3R4	3	1.07279	1.03029	0.31066
28	sev>Fz	R3R4	3	1.27505	0.403053	0.121531
28	sev>Fz	R3R4	3	1.38798	1.08916	0.328409
28	sev>Fz	R3R4	3	1.50493	0.604394	0.18224
28	sev>Fz	R3R4	3	1.46696	0.739207	0.22289
28	sev>Fz	R3R4	3	1.68929	0.342881	0.103387
28	sev>Fz	R3R4	3	1.10065	0.693271	0.209039
28	sev>Fz	R3R4	3	1.17736	0.776996	0.234284
28	sev>Fz	R3R4	3	1.01109	1.06676	0.321656
28	sev>Fz	R3R4	3	1.32331	0.333911	0.100683
28	sev>Fz	R3R4	3	1.08144	1	0.301525
28	sev>Fz	R3R4	3	1.22049	1	0.301525
28	sev>Fz	R3R4	3	1.29207	0.524866	0.15826
28	sev>Fz	R3R4	3	1.24509	0.67855	0.2046
28	sev>Fz	R3R4	3	1.2035	1.24935	0.376711
28	sev>Fz	R3R4	3	1.11946	0.611192	0.18429
28	sev>Fz	R3R4	3	0.987324	0.683402	0.206063
28	sev>Fz	R3R4	3	1.56245	0.703907	0.212246
28	sev>Fz	R3R4	3	1.44853	0.867963	0.261713
28	sev>Fz	R3R4	3	1.56034	0.482045	0.145349
28	sev>Fz	R3R4	3	1.39513	0.763428	0.230193
28	sev>Fz	R3R4	3	1.15629	0.675564	0.2037
28	sev>Fz	R3R4	3	1.27536	0.666675	0.20102
28	sev>Fz	R3R4	3	1.21919	0.323051	0.0974081
28	sev>Fz	R3R4	3	1.27644	0.696303	0.209953
28	sev>Fz	R3R4	3	1.01315	-1.17704	-0.354907
28	sev>Fz	R3R4	3	1.61517	0.273466	0.0824568
28	sev>Fz	R3R4	3	1.4718	0.643153	0.193927
28	sev>Fz	R3R4	3	1.75689	0.64116	0.193326
28	sev>Fz	R3R4	3	1.53532	0.412419	0.124355
28	sev>Fz	R3R4	3	1.2607	0.754039	0.227362
28	sev>Fz	R3R4	3	1.034	0.811337	0.244639
28	sev>Fz	R3R4	4	1.01637	-0.776068	-0.234004
28	sev>Fz	R3R4	4	0.967089	-0.627223	-0.189124
28	sev>Fz	R3R4	4	0.601887	-0.81723	-0.246416
28	sev>Fz	R3R4	4	1.15158	-0.490332	-0.147848
28	sev>Fz	R3R4	4	0.46558	-1.26318	-0.380882
28	sev>Fz	R3R4	4	0.751594	-0.66706	-0.201135
28	sev>Fz	R3R4	4	0.690797	-0.862466	-0.260055
28	sev>Fz	R3R4	4	0.856366	-0.323529	-0.0975523
28	sev>Fz	R3R4	4	0.667565	-0.865172	-0.260871
28	sev>Fz	R3R4	4	1.03627	-0.843135	-0.254227
28	sev>Fz	R3R4	4	0.789348	-0.738627	-0.222715
28	sev>Fz	R3R4	4	0.955443	-0.727788	-0.219447
28	sev>Fz	R3R4	4	0.794128	-0.241507	-0.0728204
28	sev>Fz	R3R4	4	0.657834	-0.313542	-0.0945409
28	sev>Fz	R3R4	4	0.75275	-0.700944	-0.211352
28	sev>Fz	R3R4	4	0.687252	-0.384418	-0.115912
28	sev>Fz	R3R4	4	0.828146	-0.300807	-0.0907009
28	sev>Fz	R3R4	4	0.757481	-0.30524	-0.0920375
28	sev>Fz	R3R4	4	0.623644	-0.542543	-0.16359
28	sev>Fz	R3R4	4	0.682041	-0.78003	-0.235199
28	sev>Fz	R3R4	4	0.560423	-0.924161	-0.278658
28	sev>Fz	R3R4	4	0.985266	-1.03045	-0.310706
28	sev>Fz	R3R4	4	0.663641	-0.462436	-0.139436
28	sev>Fz	R3R4	4	0.847325	-0.447439	-0.134914
28	sev>Fz	R3R4	4	1.07408	-0.281266	-0.084809
28	sev>Fz	R3R4	4	0.700244	-0.56726	-0.171043
28	sev>Fz	R3R4	4	0.618111	0.0551174	0.0166193
28	sev>Fz	R3R4	4	0.548483	-0.53488	-0.16128
28	sev>Fz	R3R4	4	0.800775	-0.962536	-0.290229
28	sev>Fz	R3R4	4	0.802258	-1.14336	-0.344751
28	sev>Fz	R3R4	4	0.706259	0.0790146	0.0238249
28	sev>Fz	R3R4	4	0.631087	-0.395232	-0.119172
28	sev>Fz	R3R4	4	0.6041	-0.141762	-0.0427448
28	sev>Fz	R3R4	4	0.867021	-1.39807	-0.421554
28	sev>Fz	R3R4	4	0.617573	-0.621313	-0.187342
28	sev>Fz	R3R4	4	0.785207	-0.456493	-0.137644
28	sev>Fz	R3R4	4	0.870525	-1.03303	-0.311484
28	sev>Fz	R3R4	4	0.608624	-1.03492	-0.312053
28	sev>Fz	R3R4	4	0.763978	-0.540883	-0.16309
28	sev>Fz	R3R4	4	0.582481	-0.680487	-0.205184
28	sev>Fz	R3R4	4	0.846248	-0.193922	-0.0584724
28	sev>Fz	R3R4	4	0.809486	-0.610384	-0.184046
28	sev>Fz	R3R4	4	0.680567	-0.685602	-0.206726
28	sev>Fz	R3R4	4	0.579578	0.0429677	0.0129559
28	sev>Fz	R3R4	4	0.691948	-0.419101	-0.12637
28	sev>Fz	R3R4	4	0.700594	-0.803684	-0.242331
28	sev>Fz	R3R4	4	0.925892	-0.356333	-0.107443
28	sev>Fz	R3R4	4	0.773259	-1.03395	-0.311761
28	sev>Fz	R3R4	4	0.590312	-1.46921	-0.443003
28	sev>Fz	R3R4	4	0.549191	-0.170654	-0.0514567
28	sev>Fz	R3R4	4	0.615243	-0.480592	-0.144911
28	sev>Fz	R3R4	4	0.658377	-1.11963	-0.337596
28	sev>Fz	R3R4	4	0.697473	-0.736348	-0.222027
28	sev>Fz	R3R4	4	0.671224	-0.701851	-0.211626
28	sev>Fz	R3R4	4	0.871088	-0.90098	-0.271668
28	sev>Fz	R3R4	4	0.673909	-0.215189	-0.0648848
28	sev>Fz	R3R4	4	0.867191	-1.33168	-0.401536
28	sev>Fz	R3R4	4	1.02922	-0.810475	-0.244379
28	sev>Fz	R3R4	4	0.701597	-1.33873	-0.403662
28	sev>Fz	R3R4	4	0.594495	-0.354623	-0.106928
28	sev>Fz	R3R4	4	0.669703	-0.551803	-0.166383
28	sev>Fz	R3R4	4	0.521338	-0.304956	-0.091952
28	sev>Fz	R3R4	4	0.887337	-0.534573	-0.161187
28	sev>Fz	R3R4	4	0.894663	-1	-0.301525
28	sev>Fz	R3R4	4	0.75804	-0.438523	-0.132226
28	sev>Fz	R3R4	4	0.783675	-1.10528	-0.333269
28	sev>Fz	R3R4	4	0.971323	-0.690977	-0.208347
28	sev>Fz	R3R4	4	0.629623	-0.509232	-0.153547
28	sev>Fz	R3R4	4	0.723587	-0.792652	-0.239005
28	sev>Fz	R3R4	4	0.635225	-0.645612	-0.194669
28	sev>Fz	R3R4	4	0.817835	-0.309432	-0.0933017
28	sev>Fz	R3R4	4	0.761856	-0.309608	-0.0933548
28	sev>Fz	R3R4	4	0.969379	-0.354052	-0.106756
28	sev>Fz	R3R4	4	0.616554	-0.415424	-0.125261
28	sev>Fz	R3R4	4	0.820854	-0.407291	-0.122809
28	sev>Fz	R3R4	4	0.824646	-1.25471	-0.378326
28	sev>Fz	R3R4	4	0.73988	-0.797236	-0.240387
28	sev>Fz	R3R4	4	0.647676	-0.895773	-0.270098
28	sev>Fz	R3R4	4	0.705376	-0.562074	-0.16948
28	sev>Fz	R3R4	4	1.00812	-1.55594	-0.469156
28	sev>Fz	R3R4	4	0.797642	-0.747649	-0.225435
28	sev>Fz	R3R4	4	0.738363	-0.394519	-0.118957
28	sev>Fz	R3R4	4	0.928483	-0.352729	-0.106357
28	sev>Fz	R3R4	4	0.869149	-0.569345	-0.171672
28	sev>Fz	R3R4	4	0.581314	-0.670903	-0.202294
28	sev>Fz	R3R4	4	0.859509	-1.06981	-0.322574
28	sev>Fz	R3R4	4	0.669942	-0.574334	-0.173176
28	sev>Fz	R3R4	4	0.613714	-1.15481	-0.348205
28	sev>Fz	R3R4	4	0.68333	-0.670607	-0.202205
28	sev>Fz	R3R4	4	0.694896	-0.639983	-0.192971
28	sev>Fz	R3R4	4	0.463725	-0.170356	-0.0513666
28	sev>Fz	R3R4	4	0.624498	-0.277151	-0.083568
28	sev>Fz	R3R4	4	0.773081	-0.932089	-0.281048
28	sev>Fz	R3R4	4	0.708971	-0.378039	-0.113988
28	sev>Fz	R3R4	4	0.812053	-0.559373	-0.168665
28	sev>Fz	R3R4	4	0.755099	-0.373076	-0.112492
28	sev>Fz	R3R4	4	0.852238	-0.870924	-0.262606
28	sev>Fz	R3R4	4	0.505536	-0.603972	-0.182113
28	sev>Fz	R3R4	4	0.697151	-0.924692	-0.278818
28	sev>Fz	R3R4	4	0.722827	-0.782048	-0.235807
28	sev>Fz	R3R4	4	0.624339	-0.542875	-0.163691
28	sev>Fz	R3R4	4	0.672663	-0.452993	-0.136589
28	sev>Fz	R3R4	4	0.633578	-1.67527	-0.505136
28	sev>Fz	R3R4	4	0.650695	-0.305229	-0.0920343
28	sev>Fz	R3R4	4	0.6949	-0.584242	-0.176164
28	sev>Fz	R3R4	4	0.730766	-0.352208	-0.1062
28	sev>Fz	R3R4	4	0.629658	0.00479903	0.00144703
28	sev>Fz	R3R4	4	0.949764	-0.873648	-0.263427
28	sev>Fz	R3R4	4	0.909407	-0.525435	-0.158432
28	sev>Fz	R3R4	4	0.683238	-0.413849	-0.124786
28	sev>Fz	R3R4	4	0.610183	-0.778692	-0.234795
28	sev>Fz	R3R4	4	0.542301	-0.543344	-0.163832
28	sev>Fz	R3R4	4	0.691892	-0.370422	-0.111692
28	sev>Fz	R3R4	4	0.618238	-1	-0.301525
28	sev>Fz	R3R4	4	0.893688	-0.549271	-0.165619
28	sev>Fz	R3R4	4	0.499172	-0.317856	-0.0958418
28	sev>Fz	R3R4	4	0.706187	-0.752146	-0.226791
28	sev>Fz	R3R4	4	0.773686	-1	-0.301525
28	sev>Fz	R3R4	4	0.815916	-0.700417	-0.211194
28	sev>Fz	R3R4	4	0.568027	-0.383485	-0.115631
28	sev>Fz	R3R4	4	0.54803	0.350845	0.105789
28	sev>Fz	R3R4	4	0.549809	-1.1637	-0.350886
28	sev>Fz	R3R4	4	0.689025	-0.482551	-0.145501
28	sev>Fz	R3R4	4	0.893826	1.92403	0.580143
28	sev>Fz	R3R4	4	0.680478	-0.681361	-0.205448
28	sev>Fz	R3R4	4	0.859281	-0.417065	-0.125756
28	sev>Fz	R3R4	4	0.901592	-0.348604	-0.105113
28	sev>Fz	R3R4	4	0.574371	-0.364608	-0.109938
28	sev>Fz	R3R4	4	0.886554	-0.183426	-0.0553075
28	sev>Fz	R3R4	4	1.04162	-0.687765	-0.207379
28	sev>Fz	R3R4	4	0.904741	-0.618249	-0.186418
28	sev>Fz	R3R4	4	0.579801	-0.781432	-0.235622
28	sev>Fz	R3R4	4	0.810045	-0.0558262	-0.016833
28	sev>Fz	R3R4	4	0.665074	-0.345096	-0.104055
28	sev>Fz	R3R4	4	0.746977	-0.463454	-0.139743
28	sev>Fz	R3R4	4	0.925308	-1.33782	-0.403386
28	sev>Fz	R3R4	4	0.910731	-0.427902	-0.129023
28	sev>Fz	R3R4	4	0.801149	-0.424636	-0.128039
28	sev>Fz	R3R4	4	0.976655	-1.24579	-0.375639
28	sev>Fz	R3R4	4	0.883294	-0.826371	-0.249172
28	sev>Fz	R3R4	4	1.06665	-1	-0.301525
28	sev>Fz	R3R4	4	0.932647	-0.496242	-0.14963
28	sev>Fz	R3R4	4	0.790099	-0.667519	-0.201274

## Sheet: Fig_4B
Time	Genetics	Bundle type	R position type	Relative Length (a.u.)	Relative Angle (a.u.)	Angle for Plotting (radian)
24	sev>Nic	R3R4	3	0.765828	1	0.301525
24	sev>Nic	R3R4	3	0.869791	0.585642	0.176586
24	sev>Nic	R3R4	3	0.8531	0.741977	0.223725
24	sev>Nic	R3R4	3	0.670349	0.92541	0.279035
24	sev>Nic	R3R4	3	0.490543	0.739962	0.223117
24	sev>Nic	R3R4	3	0.640218	0.703053	0.211988
24	sev>Nic	R3R4	3	0.905937	0.93101	0.280723
24	sev>Nic	R3R4	3	0.834478	0.724325	0.218402
24	sev>Nic	R3R4	3	1.0003	0.649927	0.195969
24	sev>Nic	R3R4	3	0.763734	0.552554	0.166609
24	sev>Nic	R3R4	3	0.933117	1.03349	0.311624
24	sev>Nic	R3R4	3	0.881435	0.940437	0.283566
24	sev>Nic	R3R4	3	0.816231	0.6798	0.204977
24	sev>Nic	R3R4	3	0.776096	0.716429	0.216022
24	sev>Nic	R3R4	3	0.521319	0.76975	0.232099
24	sev>Nic	R3R4	3	0.744505	0.858951	0.258996
24	sev>Nic	R3R4	3	0.5378	1.29302	0.389878
24	sev>Nic	R3R4	3	0.926895	0.902896	0.272246
24	sev>Nic	R3R4	3	0.968547	1	0.301525
24	sev>Nic	R3R4	3	0.868913	1.01654	0.306514
24	sev>Nic	R3R4	3	0.635328	0.503139	0.151709
24	sev>Nic	R3R4	3	0.835341	1.50353	0.453354
24	sev>Nic	R3R4	3	0.515598	0.650315	0.196087
24	sev>Nic	R3R4	4	0.49044	-0.463485	-0.139752
24	sev>Nic	R3R4	4	0.598331	-0.761718	-0.229677
24	sev>Nic	R3R4	4	0.598707	-1	-0.301525
24	sev>Nic	R3R4	4	0.348609	-0.244061	-0.0735905
24	sev>Nic	R3R4	4	0.329627	-0.259175	-0.0781477
24	sev>Nic	R3R4	4	0.432526	-0.397766	-0.119936
24	sev>Nic	R3R4	4	0.573067	-0.851665	-0.256799
24	sev>Nic	R3R4	4	0.619208	-0.527025	-0.158911
24	sev>Nic	R3R4	4	0.621814	-1	-0.301525
24	sev>Nic	R3R4	4	0.698622	-0.591183	-0.178257
24	sev>Nic	R3R4	4	0.378261	-0.396681	-0.11961
24	sev>Nic	R3R4	4	0.495195	-0.772759	-0.233007
24	sev>Nic	R3R4	4	0.563801	-0.547037	-0.164946
24	sev>Nic	R3R4	4	0.536782	-0.379349	-0.114383
24	sev>Nic	R3R4	4	0.440797	-0.11134	-0.0335718
24	sev>Nic	R3R4	4	0.802584	-0.784963	-0.236686
24	sev>Nic	R3R4	4	0.671246	-0.7765	-0.234134
24	sev>Nic	R3R4	4	0.701478	-0.175815	-0.0530127
24	sev>Nic	R3R4	4	0.716407	-0.926716	-0.279429
24	sev>Nic	R3R4	4	0.618089	-2.01211	-0.606701
24	sev>Nic	R3R4	4	0.794017	-0.235807	-0.0711019
24	sev>Nic	R3R4	4	0.624918	-0.771895	-0.232746
24	sev>Nic	R3R4	4	0.659311	-0.314969	-0.0949711
24	sev>Nic	R3R4	4	0.793928	0.0251418	0.00758089
24	sev>Nic	R3R4	4	0.747077	-0.365996	-0.110357
24	sev>Nic	R3R4	4	0.625929	-0.31506	-0.0949985
24	sev>Nic	R3R4	4	0.669952	-0.214957	-0.0648149
24	sev>Nic	R3R4	4	0.521054	-0.596587	-0.179886
24	sev>Nic	R3R4	4	0.501974	-1.16935	-0.352589
24	sev>Nic	R3R4	4	0.348129	-1.53915	-0.464093
24	sev>Nic	R3R4	4	0.625206	-1.10797	-0.334081
24	sev>Nic	R3R4	4	0.506176	-0.376773	-0.113606
24	sev>Nic	R3R4	4	0.45965	-0.510026	-0.153786
24	sev>Nic	R3R4	4	0.618124	-1.16179	-0.350308
24	sev>Nic	R3R4	4	0.446516	-0.410691	-0.123834
24	sev>Nic	R3R4	4	0.417017	0.26135	0.0788037
24	sev>Nic	R3R4	4	0.627537	-0.497268	-0.149939
24	sev>Nic	R3R4	4	0.429471	-0.766999	-0.23127
24	sev>Nic	R3R4	4	0.632681	-1.30038	-0.392097
24	sev>Nic	R3R4	4	0.379037	-1.2111	-0.365177
24	sev>Nic	R3R4	4	0.670022	-0.514287	-0.155071
24	sev>Nic	R3R4	4	0.523794	-0.396725	-0.119623
24	sev>Nic	R3R4	4	0.467409	-1.24073	-0.374111
24	sev>Nic	R3R4	4	0.365056	-0.485804	-0.146482
24	sev>Nic	R3R4	4	0.50683	-0.165779	-0.0499867
24	sev>Nic	R3R4	4	0.498626	-0.914763	-0.275824
24	sev>Nic	R4R4	3	0.648676	0.382264	0.115262
24	sev>Nic	R4R4	3	0.448637	0.821632	0.247743
24	sev>Nic	R4R4	3	0.693514	0.855787	0.258041
24	sev>Nic	R4R4	3	0.649521	0.583941	0.176073
24	sev>Nic	R4R4	3	0.419078	0.185439	0.0559144
24	sev>Nic	R4R4	3	0.522356	0.347289	0.104716
24	sev>Nic	R4R4	3	0.513853	1.41395	0.426341
24	sev>Nic	R4R4	3	0.498207	1.08029	0.325736
24	sev>Nic	R4R4	3	0.439124	0.829188	0.250021
24	sev>Nic	R4R4	3	0.632401	0.841826	0.253832
24	sev>Nic	R4R4	4	0.65392	-0.617457	-0.186179
24	sev>Nic	R4R4	4	0.499936	-0.404202	-0.121877
24	sev>Nic	R4R4	4	0.653161	-0.846879	-0.255355
24	sev>Nic	R4R4	4	0.738765	-0.864631	-0.260708
24	sev>Nic	R4R4	4	0.367135	-0.180258	-0.0543525
24	sev>Nic	R4R4	4	0.630597	-0.364931	-0.110036
24	sev>Nic	R4R4	4	0.422736	-0.689272	-0.207833
24	sev>Nic	R4R4	4	0.507502	-0.629942	-0.189943
24	sev>Nic	R4R4	4	0.459333	-0.825788	-0.248996
24	sev>Nic	R4R4	4	0.614214	-0.612818	-0.18478
28	sev>Nic	R3R4	3	0.645549	1.85376	0.558957
28	sev>Nic	R3R4	3	1.25386	0.628956	0.189646
28	sev>Nic	R3R4	3	0.903236	0.711754	0.214612
28	sev>Nic	R3R4	3	0.944411	1.13238	0.341441
28	sev>Nic	R3R4	3	1.14954	0.343527	0.103582
28	sev>Nic	R3R4	3	1.32305	0.331208	0.0998677
28	sev>Nic	R3R4	3	1.13327	0.690917	0.208329
28	sev>Nic	R3R4	3	1.27454	0.573819	0.173021
28	sev>Nic	R3R4	3	1.16029	0.46499	0.140206
28	sev>Nic	R3R4	3	1.20384	0.275129	0.0829584
28	sev>Nic	R3R4	3	1.28431	0.438401	0.132189
28	sev>Nic	R3R4	3	1.1895	0.444725	0.134096
28	sev>Nic	R3R4	3	1.13095	0.50426	0.152047
28	sev>Nic	R3R4	3	1.32751	0.577712	0.174195
28	sev>Nic	R3R4	3	1.79519	0.325669	0.0981976
28	sev>Nic	R3R4	3	1.35225	0.172597	0.0520425
28	sev>Nic	R3R4	3	1.94946	0.304716	0.0918796
28	sev>Nic	R3R4	3	1.09296	0.59895	0.180599
28	sev>Nic	R3R4	3	1.20195	0.750313	0.226238
28	sev>Nic	R3R4	3	1.31796	0.64683	0.195036
28	sev>Nic	R3R4	3	1.10014	0.745408	0.22476
28	sev>Nic	R3R4	3	2.16164	0.555497	0.167496
28	sev>Nic	R3R4	3	1.92581	0.553008	0.166746
28	sev>Nic	R3R4	3	1.28036	0.718644	0.216689
28	sev>Nic	R3R4	3	1.22978	0.32532	0.0980923
28	sev>Nic	R3R4	3	1.56353	1.05916	0.319365
28	sev>Nic	R3R4	3	1.31759	0.578808	0.174525
28	sev>Nic	R3R4	3	1.31823	0.624358	0.18826
28	sev>Nic	R3R4	3	1.23333	0.935134	0.281967
28	sev>Nic	R3R4	3	1.32612	0.941558	0.283904
28	sev>Nic	R3R4	3	1.43999	0.527518	0.15906
28	sev>Nic	R3R4	3	1.25498	0.752926	0.227026
28	sev>Nic	R3R4	3	1.22141	0.877185	0.264493
28	sev>Nic	R3R4	3	1.15992	0.741286	0.223517
28	sev>Nic	R3R4	3	1.15375	0.514208	0.155047
28	sev>Nic	R3R4	3	1.14831	0.442478	0.133418
28	sev>Nic	R3R4	3	1.24507	1.06426	0.3209
28	sev>Nic	R3R4	3	1.25878	0.686096	0.206875
28	sev>Nic	R3R4	3	1.32384	1.42338	0.429185
28	sev>Nic	R3R4	4	0.478188	-0.950333	-0.28655
28	sev>Nic	R3R4	4	0.665522	-0.643008	-0.193883
28	sev>Nic	R3R4	4	0.480588	-0.690296	-0.208142
28	sev>Nic	R3R4	4	0.56901	-0.0867942	-0.0261706
28	sev>Nic	R3R4	4	0.283187	-0.536193	-0.161676
28	sev>Nic	R3R4	4	0.457118	-0.259199	-0.078155
28	sev>Nic	R3R4	4	0.4582	-1.70027	-0.512675
28	sev>Nic	R3R4	4	0.557682	-0.48793	-0.147123
28	sev>Nic	R3R4	4	0.623572	-0.457742	-0.138021
28	sev>Nic	R3R4	4	0.792425	-0.247319	-0.074573
28	sev>Nic	R3R4	4	0.402521	0.0341831	0.0103071
28	sev>Nic	R3R4	4	0.912868	-0.794535	-0.239572
28	sev>Nic	R3R4	4	0.946687	-0.536962	-0.161908
28	sev>Nic	R3R4	4	0.756457	-0.369464	-0.111403
28	sev>Nic	R3R4	4	0.691482	-0.565459	-0.1705
28	sev>Nic	R3R4	4	1.03864	-0.511768	-0.154311
28	sev>Nic	R3R4	4	1.11779	-1.16217	-0.350424
28	sev>Nic	R3R4	4	1.06201	-0.520881	-0.157059
28	sev>Nic	R3R4	4	0.738046	-0.304987	-0.0919614
28	sev>Nic	R3R4	4	0.623121	-0.0789502	-0.0238055
28	sev>Nic	R3R4	4	0.674947	-0.592006	-0.178505
28	sev>Nic	R3R4	4	0.770089	-2.02443	-0.610418
28	sev>Nic	R3R4	4	0.938743	-0.653485	-0.197042
28	sev>Nic	R3R4	4	0.450042	-1.08889	-0.328327
28	sev>Nic	R3R4	4	0.619116	-0.711537	-0.214546
28	sev>Nic	R3R4	4	0.718609	-0.613958	-0.185124
28	sev>Nic	R3R4	4	0.663781	-0.623157	-0.187898
28	sev>Nic	R3R4	4	0.388957	-0.758857	-0.228815
28	sev>Nic	R3R4	4	0.66313	-0.164196	-0.0495092
28	sev>Nic	R3R4	4	0.719799	-0.547695	-0.165144
28	sev>Nic	R3R4	4	0.547522	-0.547041	-0.164947
28	sev>Nic	R3R4	4	0.819015	-0.781667	-0.235693
28	sev>Nic	R3R4	4	0.569397	-0.498196	-0.150219
28	sev>Nic	R3R4	4	0.814045	-1.08062	-0.325834
28	sev>Nic	R3R4	4	0.651541	-0.927093	-0.279542
28	sev>Nic	R3R4	4	0.688491	-0.827461	-0.249501
28	sev>Nic	R3R4	4	0.807596	-0.897835	-0.27072
28	sev>Nic	R3R4	4	0.899439	-0.969425	-0.292306
28	sev>Nic	R3R4	4	0.728529	-0.42181	-0.127186
28	sev>Nic	R3R4	4	0.439473	-0.760919	-0.229437
28	sev>Nic	R3R4	4	0.495736	-1.08069	-0.325856
28	sev>Nic	R3R4	4	0.469444	-0.479145	-0.144475
28	sev>Nic	R3R4	4	0.567023	-1.45016	-0.43726
28	sev>Nic	R3R4	4	1.05485	-0.767656	-0.231468
28	sev>Nic	R3R4	4	0.515073	-0.599067	-0.180634
28	sev>Nic	R3R4	4	0.628667	-0.641665	-0.193478
28	sev>Nic	R3R4	4	0.784018	-0.648947	-0.195674
28	sev>Nic	R3R4	4	1.28461	-0.813131	-0.24518
28	sev>Nic	R3R4	4	0.871993	-0.105119	-0.031696
28	sev>Nic	R3R4	4	0.589991	-0.603422	-0.181947
28	sev>Nic	R3R4	4	0.655641	-0.450055	-0.135703
28	sev>Nic	R3R4	4	0.640072	-0.435476	-0.131307
28	sev>Nic	R3R4	4	0.798875	-0.896725	-0.270385
28	sev>Nic	R3R4	4	0.854897	-0.451867	-0.136249
28	sev>Nic	R3R4	4	0.775841	-0.35557	-0.107213
28	sev>Nic	R3R4	4	0.783007	-1.3355	-0.402688
28	sev>Nic	R3R4	4	0.692757	-0.478108	-0.144162
28	sev>Nic	R3R4	4	0.619636	0.380966	0.114871
28	sev>Nic	R3R4	4	0.566108	-0.168044	-0.0506694
28	sev>Nic	R3R4	4	0.75532	-1	-0.301525
28	sev>Nic	R3R4	4	0.743285	-0.575743	-0.173601
28	sev>Nic	R3R4	4	0.481828	-1	-0.301525
28	sev>Nic	R3R4	4	0.516184	-1.36834	-0.412589
28	sev>Nic	R3R4	4	0.975145	-0.807665	-0.243531
28	sev>Nic	R3R4	4	0.527055	-0.615081	-0.185463
28	sev>Nic	R3R4	4	0.782433	-1.26845	-0.382471
28	sev>Nic	R3R4	4	0.817765	-1.60679	-0.484488
28	sev>Nic	R3R4	4	0.637777	-0.126673	-0.038195
28	sev>Nic	R3R4	4	0.516728	-0.124431	-0.0375193
28	sev>Nic	R3R4	4	0.567203	-0.362527	-0.109311
28	sev>Nic	R3R4	4	0.642908	-0.649686	-0.195897
28	sev>Nic	R3R4	4	0.637693	-0.433804	-0.130803
28	sev>Nic	R3R4	4	0.623923	-0.465949	-0.140496
28	sev>Nic	R3R4	4	0.702137	-0.139168	-0.0419626
28	sev>Nic	R3R4	4	0.826527	-0.441765	-0.133203
28	sev>Nic	R3R4	4	0.565775	-0.849735	-0.256217
28	sev>Nic	R3R4	4	0.476908	0.0575802	0.0173619
28	sev>Nic	R3R4	4	0.97206	-0.807016	-0.243336
28	sev>Nic	R3R4	4	0.406585	-0.082516	-0.0248807
28	sev>Nic	R3R4	4	0.685097	-0.791944	-0.238791
28	sev>Nic	R3R4	4	0.707229	-0.426019	-0.128456
28	sev>Nic	R3R4	4	0.640856	0.161293	0.0486341
28	sev>Nic	R3R4	4	0.610762	-1.78009	-0.536741
28	sev>Nic	R3R4	4	1.01185	-0.678684	-0.20464
28	sev>Nic	R3R4	4	0.718672	-1.9448	-0.586406
28	sev>Nic	R3R4	4	0.64439	0.059013	0.0177939
28	sev>Nic	R3R4	4	1.01454	-0.691746	-0.208579
28	sev>Nic	R3R4	4	0.683602	-0.231602	-0.069834
28	sev>Nic	R3R4	4	0.852938	-1.26976	-0.382865
28	sev>Nic	R3R4	4	0.556103	-1.82803	-0.551198
28	sev>Nic	R3R4	4	0.867994	-0.445751	-0.134405
28	sev>Nic	R3R4	4	0.781119	0.152875	0.0460957
28	sev>Nic	R3R4	4	0.513254	-0.250913	-0.0756565
28	sev>Nic	R3R4	4	0.537455	-0.0689267	-0.0207832
28	sev>Nic	R3R4	4	0.575184	-0.50313	-0.151706
28	sev>Nic	R3R4	4	0.661744	-0.0438108	-0.0132101
28	sev>Nic	R3R4	4	0.650804	0.0663303	0.0200003
28	sev>Nic	R3R4	4	0.646017	-0.449995	-0.135685
28	sev>Nic	R3R4	4	0.789199	0.0837173	0.0252429
28	sev>Nic	R3R4	4	0.706234	0.0854339	0.0257605
28	sev>Nic	R3R4	4	0.795746	-0.480732	-0.144953
28	sev>Nic	R3R4	4	0.455791	-0.0471957	-0.0142307
28	sev>Nic	R3R4	4	0.5656	-0.0188565	-0.00568571
28	sev>Nic	R3R4	4	0.856075	0.164666	0.049651
28	sev>Nic	R3R4	4	0.878498	-0.277555	-0.08369
28	sev>Nic	R3R4	4	0.420879	0.348137	0.104972
28	sev>Nic	R3R4	4	0.676327	0.0429698	0.0129565
28	sev>Nic	R3R4	4	0.753014	-0.60131	-0.18131
28	sev>Nic	R3R4	4	0.523602	-0.0625596	-0.0188633
28	sev>Nic	R3R4	4	0.366898	-1.05451	-0.317962
28	sev>Nic	R3R4	4	0.647033	-0.160516	-0.0483997
28	sev>Nic	R3R4	4	0.900963	-0.0410413	-0.012375
28	sev>Nic	R3R4	4	0.705148	-0.730375	-0.220227
28	sev>Nic	R4R4	3	0.123414	6.11936	1.84514
28	sev>Nic	R4R4	3	0.569045	0.475839	0.143478
28	sev>Nic	R4R4	3	0.679666	0.438071	0.132089
28	sev>Nic	R4R4	3	0.438833	0.0814869	0.0245704
28	sev>Nic	R4R4	3	0.986781	0.604124	0.182159
28	sev>Nic	R4R4	3	0.573349	0.176729	0.0532884
28	sev>Nic	R4R4	3	0.535424	0.375402	0.113193
28	sev>Nic	R4R4	3	0.878987	0.486546	0.146706
28	sev>Nic	R4R4	3	0.920904	0.411395	0.124046
28	sev>Nic	R4R4	3	0.390008	1.08975	0.328588
28	sev>Nic	R4R4	3	0.655637	0.518185	0.156246
28	sev>Nic	R4R4	3	0.630779	0.764025	0.230373
28	sev>Nic	R4R4	3	0.617971	0.489424	0.147574
28	sev>Nic	R4R4	3	0.742647	1.48245	0.446998
28	sev>Nic	R4R4	3	0.647941	0.895818	0.270112
28	sev>Nic	R4R4	3	0.701004	0.571307	0.172264
28	sev>Nic	R4R4	3	0.519341	1.36632	0.411981
28	sev>Nic	R4R4	3	0.711212	0.718572	0.216668
28	sev>Nic	R4R4	3	0.607194	0.740313	0.223223
28	sev>Nic	R4R4	3	0.625085	0.283788	0.0855693
28	sev>Nic	R4R4	3	0.778139	0.433446	0.130695
28	sev>Nic	R4R4	3	0.690916	-0.206526	-0.0622727
28	sev>Nic	R4R4	3	0.822006	0.744415	0.22446
28	sev>Nic	R4R4	3	0.700617	1.19631	0.360718
28	sev>Nic	R4R4	3	0.611582	0.344814	0.10397
28	sev>Nic	R4R4	3	0.591116	0.885804	0.267092
28	sev>Nic	R4R4	3	0.532283	1	0.301525
28	sev>Nic	R4R4	3	0.619976	0.345764	0.104257
28	sev>Nic	R4R4	3	0.515359	1.13098	0.34102
28	sev>Nic	R4R4	4	0.320179	-0.734447	-0.221454
28	sev>Nic	R4R4	4	0.843232	-0.477968	-0.14412
28	sev>Nic	R4R4	4	1.16079	-1.56033	-0.470479
28	sev>Nic	R4R4	4	0.508464	-0.822948	-0.24814
28	sev>Nic	R4R4	4	0.782984	-0.664367	-0.200324
28	sev>Nic	R4R4	4	0.513922	-0.917291	-0.276587
28	sev>Nic	R4R4	4	0.630363	-0.582985	-0.175785
28	sev>Nic	R4R4	4	0.856394	-0.744349	-0.22444
28	sev>Nic	R4R4	4	0.749111	-0.632414	-0.190689
28	sev>Nic	R4R4	4	0.50902	-0.209865	-0.0632797
28	sev>Nic	R4R4	4	0.645902	-1.34865	-0.406651
28	sev>Nic	R4R4	4	0.604441	-0.435781	-0.131399
28	sev>Nic	R4R4	4	0.720969	-0.618236	-0.186414
28	sev>Nic	R4R4	4	0.746177	-0.926289	-0.2793
28	sev>Nic	R4R4	4	0.668426	-0.625275	-0.188536
28	sev>Nic	R4R4	4	0.659432	-0.927967	-0.279806
28	sev>Nic	R4R4	4	0.803955	-1.07464	-0.324032
28	sev>Nic	R4R4	4	0.689566	-0.145012	-0.0437247
28	sev>Nic	R4R4	4	0.746661	-0.4014	-0.121032
28	sev>Nic	R4R4	4	0.697689	-0.246862	-0.0744351
28	sev>Nic	R4R4	4	0.813212	-0.0902997	-0.0272276
28	sev>Nic	R4R4	4	0.878963	-0.726674	-0.219111
28	sev>Nic	R4R4	4	0.956735	-0.317655	-0.095781
28	sev>Nic	R4R4	4	0.718169	-0.336607	-0.101496
28	sev>Nic	R4R4	4	0.543451	-0.585673	-0.176595
28	sev>Nic	R4R4	4	0.631413	-0.571833	-0.172422
28	sev>Nic	R4R4	4	0.597206	0.133423	0.0402303
28	sev>Nic	R4R4	4	0.788504	-1.24985	-0.376863
28	sev>Nic	R4R4	4	0.703948	-0.360027	-0.108557

## Sheet: S3B_Fig
Sample No.	Bundle No.	R1x	R2x	R3x	R4x	R5x	R6x	R1y	R2y	R3y	R4y	R5y	R6y	T0x	T2x	T3x	T4x	T5x	T3'x	T0y	T2y	T3y	T4y	T5y	T3'y
1	1	-0.178073	0.91325	2.11812	2.3057	1.61148	0.232709	0.491372	0.687373	0.554477	-0.4242	-1.4292	-1.21876	-0.995575	1.71665	9.95927	6.91739	3.58661	11.162	-0.175489	2.70896	2.60711	0.0518649	-3.122	-2.05358
1	2	-1.07273	0.0485114	1.21671	1.41406	-0.0496478	-1.37021	1.09813	0.940685	0.359161	-0.584309	-0.930611	-0.682242	-1.45191	1.82234	9.84932	6.01133	1.91811	9.11693	0.216326	3.27667	2.90741	0.000130834	-3.10401	-3.76723
1	3	-0.788935	0.515913	1.73458	1.87369	0.0465071	-1.12744	0.508739	0.65137	0.591275	-0.643388	-1.40572	-0.983618	-1.13295	2.63508	10.034	6.74814	2.06105	9.96267	0.0921924	3.08301	3.42035	0.000687086	-3.59223	-3.42099
1	4	-1.30594	-0.0278702	1.45237	1.43146	0.257828	-1.27515	0.144275	0.663787	0.533301	-0.376119	-1.13958	-1.30868	-2.46698	0.934636	8.1242	5.54756	2.07988	9.93447	-0.570812	2.23597	2.98316	0.00996612	-3.26151	-2.61031
1	5	-0.390076	0.831372	2.29519	1.76391	0.650944	-1.14537	0.73902	0.991742	0.61348	-0.515525	-1.39362	-1.1688	-1.37201	2.90643	11.0784	7.19493	2.96807	11.6768	0.497031	3.44971	2.96115	-0.000147378	-3.11051	-3.4127
1	6	-0.620938	0.52311	1.6444	1.96423	0.988504	-0.640984	0.258531	0.665549	0.653953	-0.411883	-1.31776	-1.17652	-1.49115	1.47221	8.71322	5.53479	2.59628	9.52783	-0.651583	2.55001	3.46511	0.041198	-3.10681	-1.9979
1	7	-0.919994	0.316672	1.54423	1.59907	0.418765	-0.856162	0.360457	0.718493	0.526185	-0.403915	-1.30383	-1.02134	-1.877	1.85555	9.53571	5.41628	1.93499	8.81165	-0.278782	2.63415	3.24922	0.0110379	-3.23797	-2.22578
1	8	-0.497065	0.701958	1.71079	1.56974	0.131539	-1.18527	0.759585	0.900123	0.464964	-0.524357	-1.24232	-0.72643	-1.32205	3.10229	10.1115	6.5582	2.2499	10.0672	0.126634	2.96956	2.74814	0.000563715	-3.25226	-3.36286
1	9	-1.33045	0.499355	1.38936	1.46275	-0.145021	-1.34761	0.840233	1.31734	0.388207	-0.744121	-1.17606	-1.05195	-1.65349	2.52845	9.50962	5.77395	1.65009	8.17607	0.428354	3.41473	2.65712	-2.96527e-05	-2.75372	-4.15927
1	10	-0.23871	1.16672	2.0252	2.12625	0.928422	-0.188982	0.650607	0.791363	0.619983	-0.589475	-1.11688	-1.01917	-0.592814	2.96719	12.5708	7.06089	3.09317	12.6891	-0.056616	3.32182	3.84834	9.29005e-05	-3.5284	-3.51788
1	11	-0.803028	0.809438	1.62179	1.35268	0.0567695	-1.46758	1.3163	1.41079	0.460177	-0.478558	-0.849233	-0.424929	-1.90127	3.12621	10.2789	5.97716	1.95915	10.2885	0.627528	3.73439	2.9166	-0.000227854	-2.92909	-3.6399
1	12	-0.916905	0.149539	1.46379	1.91343	0.896133	-0.525578	0.0466008	0.441382	0.532163	-0.275866	-1.07884	-1.13323	-1.59352	0.886022	8.04521	5.41743	3.1277	10.9491	-0.797477	1.70522	2.92484	0.142471	-2.83154	-1.57857
1	13	-0.301095	0.758854	1.87593	1.99767	1.60864	0.304813	0.530181	1.11365	0.632122	-0.415694	-1.33902	-1.41256	-0.578338	1.72114	8.68217	6.58482	4.76963	12.3335	-0.258615	3.05396	2.92558	0.0528583	-3.24758	-2.56646
1	14	-0.613246	0.683971	1.80663	1.8206	0.853704	-0.907461	0.48176	0.772642	0.517192	-0.353877	-1.12516	-0.924704	-1.36856	1.88371	9.60322	6.49477	3.11941	11.1283	-0.227647	2.55658	2.74916	0.013861	-2.81595	-2.16306
1	15	-0.985802	0.359159	1.70195	1.63313	0.0916056	-1.12083	0.676004	1.0657	0.570404	-0.576424	-1.19564	-0.96266	-2.24391	1.72324	9.10706	5.93956	2.15297	9.90698	0.227094	3.13134	3.05221	-4.39715e-08	-3.08769	-3.49673
1	16	-1.09411	0.0118596	1.46333	1.81511	0.456796	-1.10469	-0.00899505	0.537397	0.492931	-0.589782	-1.67995	-1.48097	-1.69918	1.81555	9.28283	6.06186	3.14762	10.3412	-0.240577	3.1319	3.12696	0.001631	-3.09578	-3.36017
1	17	-1.67537	-0.0575217	1.3604	1.38941	-0.00380948	-1.73568	0.875473	1.21606	0.4167	-0.697656	-1.17742	-0.990607	-2.19753	1.35937	9.195	5.57313	1.67029	9.05803	0.352604	3.10933	2.8165	-9.36562e-05	-3.49227	-4.54824
1	18	-0.455452	0.324433	1.59863	1.91409	0.775213	-0.587774	0.470032	0.919388	0.578126	-0.465179	-1.35473	-1.20409	-1.34174	1.65572	9.35606	5.84093	2.1401	10.6635	-0.483334	3.13495	3.3835	0.00794975	-3.57965	-2.59153
1	19	-1.92375	-0.581526	0.874634	1.43453	0.427986	-1.44028	-0.0661393	0.29422	0.279662	-0.497613	-1.28884	-1.66558	-2.26235	0.403054	8.18908	5.099	2.04307	9.23267	-0.807577	2.11179	2.61844	0.00482926	-3.58003	-3.20265
1	20	-1.32434	0.0537821	1.32953	1.53527	0.645412	-0.97802	0.102807	0.807468	0.524362	-0.31672	-1.36442	-1.58971	-1.63562	0.998192	8.95383	5.80942	2.84379	10.5392	-0.564691	2.87483	3.53135	0.0117164	-3.29588	-2.1742
1	21	-0.644518	0.592364	2.31751	2.30334	0.728211	-0.72991	0.209964	0.782051	0.451336	-0.727156	-1.54852	-1.09758	-1.10422	3.30161	12.386	6.66692	2.19487	11.8118	-0.373189	2.50834	2.41218	-0.00021267	-3.58553	-3.72895
1	22	-0.670682	0.62761	1.87166	1.88712	0.90019	-0.830994	0.255013	0.908951	0.544689	-0.533094	-1.392	-1.09723	-1.28805	2.75643	10.9008	6.40057	2.97542	11.145	-0.292937	2.9904	3.17235	0.00135799	-3.51467	-3.14836
1	23	-0.753931	0.379162	1.96758	2.49819	1.03829	-0.540607	-0.0657336	0.567085	0.626463	-0.636911	-1.39959	-1.50555	-1.40801	2.48002	9.53676	6.36671	2.85052	10.2182	-0.801124	2.84864	3.03643	0.017011	-3.62699	-2.60511
1	24	-1.2358	0.223914	1.38319	1.54269	0.208731	-1.41669	0.789785	1.17956	0.540473	-0.500796	-1.53963	-1.11819	-2.2306	2.37132	10.0852	5.92432	2.40784	10.0602	-0.104743	2.92936	3.94075	0.000227825	-3.42033	-3.2658
1	25	-0.998276	0.76158	1.61376	1.49516	0.485306	-1.22092	1.02945	1.30217	0.552658	-0.500481	-1.42821	-1.04323	-1.69692	1.8397	9.99455	6.48017	2.72606	10.2124	-0.104655	3.31284	3.42279	0.000260088	-2.97104	-3.41843
1	26	0.499963	1.42068	2.68645	2.71823	1.54109	0.345213	0.296292	0.741278	0.727427	-0.592282	-1.46864	-1.66885	-0.364972	2.99739	10.3939	7.15777	3.60916	11.6607	-0.218224	2.17057	2.81442	0.0169146	-2.84474	-2.54078
1	27	-0.747472	0.770091	2.02277	2.17685	1.07123	-0.337764	0.129271	0.453797	0.565913	-0.246891	-1.32864	-1.40099	-1.35818	1.38236	9.41207	6.86385	4.09104	10.7921	-0.56574	2.19005	2.63323	0.134213	-2.55519	-1.224
1	28	-1.44646	-0.11837	1.1737	1.83107	0.426952	-0.762399	0.468957	0.732357	0.425415	-0.341915	-0.978246	-0.9414	-1.98678	0.18191	8.09338	5.74045	2.65516	9.86714	-0.239581	2.45773	2.9335	0.0975035	-2.69892	-1.84248
1	29	-0.416049	0.931558	2.3768	2.53627	1.41899	-0.235168	0.198456	0.540087	0.598017	-0.557806	-1.49287	-1.44416	-0.688209	2.09223	9.55082	6.60089	3.2723	11.0652	-0.646174	2.34176	2.40304	0.00419097	-2.82035	-2.4336
1	30	0.331467	1.83928	3.06576	3.0863	2.08432	0.430035	0.358192	0.767044	0.69148	-0.51264	-1.036	-1.29604	-0.219311	2.75473	10.9292	7.99907	4.22013	11.9598	-0.356702	2.01733	2.46508	0.00380065	-2.84438	-1.98655
1	31	-1.25555	0.328093	1.74046	1.62885	0.875791	-0.569079	-0.00842716	0.448461	0.552503	-0.338752	-1.36892	-1.28507	-1.68835	1.46846	9.64319	6.06892	3.09487	10.786	-0.819815	2.14836	3.0612	0.0139346	-2.69712	-2.24316
1	32	-1.67218	-0.241491	1.68085	1.43184	0.252994	-1.24827	0.598135	1.09125	0.689161	-0.380167	-0.76433	-0.595552	-2.34202	0.797457	8.53126	5.36211	1.72948	9.89007	0.023695	2.58949	3.49787	0.00309932	-3.27573	-2.62592
1	33	-1.56128	-0.307953	1.18011	1.43469	0.284906	-1.14161	0.0077708	0.551329	0.406809	-0.440644	-1.55722	-1.50249	-2.03674	1.0722	8.92289	5.29982	2.53559	9.99701	-0.82726	2.70736	3.0759	0.00478999	-3.36879	-3.07044
2	1	-0.216293	0.911958	2.53014	3.12207	1.63294	0.00781369	0.711319	0.714143	0.49581	-0.526119	-0.945096	-1.14956	-0.0886446	3.9039	14.0265	9.50607	5.40703	14.8261	-0.160923	2.38769	2.74864	-3.14111e-05	-2.57364	-2.49844
2	2	0.722012	2.13152	3.35457	3.2899	1.83576	0.165946	0.689995	0.791091	0.586253	-0.472059	-1.04337	-0.886786	0.148683	5.2495	15.3502	10.0546	6.12387	15.712	0.158114	2.39177	2.68263	6.41998e-07	-2.64376	-2.25448
2	3	1.91027	3.10926	4.45159	4.29921	3.36652	1.97604	0.896554	0.816248	0.619586	-0.486082	-1.13169	-0.747588	1.41244	6.14804	16.0579	11.3171	5.67951	16.678	-0.435042	1.72888	2.23499	8.41903e-06	-2.3442	-1.88566
2	4	1.12262	2.67922	3.95044	3.61895	2.62211	1.17066	0.791228	0.946705	0.484364	-0.585801	-1.40038	-1.1993	0.57489	5.72555	14.6856	10.8507	6.1757	15.9637	-0.187251	1.87344	1.80061	-0.000163372	-2.75333	-2.58405
2	5	1.28282	2.86119	4.1706	4.0954	3.11615	1.84821	0.57553	0.722259	0.453154	-0.625514	-1.23473	-1.17764	1.06428	5.58547	17.4117	10.5039	5.81268	16.4344	-0.437417	1.84573	1.89186	-9.34715e-05	-2.66567	-2.51012
2	6	0.292107	1.90064	3.78931	3.98173	2.0769	0.53932	1.03784	1.43195	0.539532	-0.95077	-1.20585	-0.667997	0.556069	5.68725	15.6161	10.6108	4.97647	15.1011	0.184297	2.91706	2.22346	-0.00228487	-2.62528	-3.60588
2	7	-0.0314645	1.73143	3.05196	3.03565	1.48928	-0.439759	1.13776	1.03508	0.48182	-0.341286	-0.917825	-0.6745	-1.54425	4.87634	15.4455	10.2141	4.46332	15.072	0.120504	1.92059	2.43841	2.73551e-06	-2.51162	-1.69449
2	8	-0.222277	1.47082	2.90533	3.11654	1.5544	0.0312391	0.651296	0.634916	0.345521	-0.494346	-1.27306	-1.14304	-0.834504	4.01855	16.1709	9.78645	4.05697	15.844	-0.438147	1.8416	1.92315	0.000102022	-2.92953	-2.51317
2	9	0.437112	1.85849	3.27964	3.28799	2.37957	0.811441	0.694088	1.0241	0.602516	-0.596131	-1.05961	-0.82119	-0.486996	4.90481	14.347	9.6395	5.08253	14.8454	-0.224649	2.25627	2.63574	-0.000161181	-2.68589	-2.69156
2	10	-0.514387	0.791241	2.45083	2.6373	1.59173	-0.573043	0.33616	0.844564	0.475697	-0.586487	-1.05417	-1.143	-0.590289	3.94466	14.566	9.17232	4.71639	14.0912	-0.0738933	2.65008	2.8272	-6.40424e-05	-2.59998	-3.13364
2	11	0.879962	2.31173	3.70135	3.8603	2.57574	1.28011	0.433129	0.595168	0.427624	-0.791907	-1.37474	-1.20581	-0.0141023	4.56438	18.4479	10.5924	5.31246	17.3364	-0.58891	2.26712	2.13132	1.68433e-05	-3.03531	-3.55641
2	12	-0.191777	1.21829	2.74621	2.79307	1.547	-0.0750001	0.67318	1.19	0.554803	-0.502203	-1.09004	-1.06584	-0.406896	3.64344	13.4015	9.00914	4.51881	13.9688	-0.250793	2.39969	2.70744	-8.87342e-12	-2.53342	-2.51164
2	13	-0.306175	1.10368	2.80636	2.93726	1.40779	-0.0536237	0.740501	0.771968	0.534169	-0.399955	-0.976708	-0.893294	-0.934435	3.47213	13.5124	9.15031	3.94988	14.0344	-0.636161	2.25404	2.57198	0.000278433	-2.8582	-1.91101
2	14	0.485138	1.8801	3.19315	3.38406	2.24157	0.774487	0.517254	0.794731	0.527055	-0.609255	-1.50415	-1.41105	0.455684	4.6641	16.6991	9.84103	5.56715	17.1491	-0.295955	2.67754	2.75632	0.001317	-2.47244	-3.08747
2	15	0.378461	1.80795	3.04488	3.15856	1.9025	0.358936	1.22196	1.02172	0.639296	-0.468173	-0.860039	-0.540024	-0.12019	4.64319	16.6104	9.83116	4.94618	16.7938	0.189585	2.49427	3.48747	-7.39434e-05	-2.4897	-2.48924
2	16	0.685957	2.51057	3.75253	3.84284	2.3914	0.918327	0.778279	0.568067	0.457577	-0.532751	-1.30337	-1.11115	-0.0297105	4.21656	16.762	9.62373	5.40693	17.3962	-0.522347	2.31736	2.04393	-0.000645123	-3.08554	-2.41172
2	17	0.442989	1.97118	3.42061	3.54159	2.35575	0.385716	1.10669	1.10415	0.656045	-0.497882	-1.1112	-0.86602	-0.280258	4.95587	15.582	11.4344	6.18366	16.9549	0.0624063	2.44211	2.98849	-2.99346e-05	-2.53146	-2.38354
2	18	-0.914632	0.398923	2.13664	2.44563	1.03057	-0.466411	0.407324	0.514357	0.585053	-0.393092	-1.0657	-1.34171	-2.25164	2.88039	12.4629	8.50211	3.8654	13.8131	-0.630003	2.1329	3.41257	8.79681e-05	-2.54929	-2.22022
2	19	0.784713	1.89921	3.37793	3.74941	2.68999	1.45994	0.204188	0.598421	0.490462	-0.623716	-1.56019	-1.85748	0.0644725	5.06649	15.8385	11.0729	6.08511	16.1365	-1.0409	2.2415	2.2997	-9.38412e-05	-2.99995	-2.68432
2	20	1.72616	3.25144	4.82757	4.98788	3.43862	1.53801	0.738862	1.24164	0.662255	-0.636106	-1.13793	-1.01524	1.49629	5.85109	17.5614	12.255	7.20699	18.229	-0.155262	2.73479	2.40911	-0.000387721	-3.20855	-2.32475
2	21	0.499814	2.20906	4.32233	4.58238	2.95899	1.63482	0.637778	1.00317	0.567976	-0.695011	-1.25191	-1.41399	0.40793	5.27073	17.0578	11.7628	7.39936	18.1585	-0.406324	2.6544	2.24149	-0.000462272	-2.87677	-2.75411
2	22	0.261005	1.84994	3.34071	3.47577	2.12418	0.522199	0.667206	0.908604	0.536289	-0.396896	-1.0515	-0.995752	-0.549878	5.13115	16.8863	11.2288	6.14795	17.8445	-0.607105	2.41195	2.71079	0.000471329	-2.6906	-2.03766
2	23	-0.924431	0.954254	2.86186	3.0548	1.54362	-0.904992	0.808716	0.731923	0.528462	-0.541925	-0.817989	-0.977227	-1.4749	4.243	14.1149	9.53295	4.36864	14.2656	-0.0646003	2.07532	2.60642	-6.90805e-05	-2.08151	-2.53073
3	1	-0.425482	0.848416	1.79805	1.88897	0.810061	-0.445005	0.611994	1.10482	0.545798	-0.620724	-1.30229	-1.1784	-0.906305	2.81572	11.4131	6.10332	2.27765	10.7903	-0.229034	3.82875	3.46443	-0.0149398	-3.64321	-3.54574
3	2	-0.387334	0.547753	1.73838	1.86138	0.695442	-0.611117	0.846402	0.921011	0.480602	-0.864308	-1.15547	-0.934371	-1.54023	1.51237	8.99121	5.30737	1.44453	8.45819	0.00131137	3.08803	2.48577	-0.0224149	-3.89647	-3.92746
3	3	-0.898322	0.194333	1.29813	1.80077	0.815082	-0.47322	0.298444	0.600206	0.520455	-0.521431	-1.40282	-1.17152	-0.791524	2.3683	9.5985	7.37691	3.23738	11.2184	-0.652034	2.55082	3.84829	9.16014e-05	-3.77512	-3.24841
3	4	0.727524	1.83561	3.12578	3.29524	2.27035	1.25428	0.65707	1.23227	0.785589	-0.905234	-1.42611	-1.2457	1.12946	3.74679	11.981	8.09099	4.97164	11.5026	0.152308	3.62672	3.01115	0.00628914	-2.36308	-3.15986
3	5	-0.865785	0.27769	1.40502	1.52068	0.270467	-0.81411	0.721719	1.22211	0.441621	-0.69575	-1.54286	-1.03283	-0.913319	2.94733	10.7142	5.87021	2.52895	9.0385	0.0470726	3.08237	3.36763	0.00579007	-3.07855	-4.13536
3	6	-0.479151	0.953387	2.05843	2.17559	0.690183	-0.455836	1.06056	1.21452	0.635552	-0.459109	-0.952092	-0.463869	-1.17328	2.82095	9.82578	7.156	3.02463	12.0236	0.0435155	3.14117	3.03376	0.000319907	-3.03054	-2.5373
3	7	-0.752251	0.415335	1.55671	1.96771	0.499596	-0.888449	0.920311	0.881649	0.529368	-0.666038	-1.18629	-0.807707	-1.19388	2.39188	10.5807	6.28403	3.08085	10.6451	-0.01768	3.29391	3.59802	-7.58596e-06	-3.42072	-3.60319
3	8	-0.905171	0.0948076	1.39211	1.69168	0.781012	-0.830424	0.543819	0.871742	0.672447	-0.504514	-1.57591	-1.34461	-1.47006	2.89238	9.63746	6.52825	2.82363	10.1653	-0.038859	3.47615	4.65531	-0.000105925	-3.719	-3.03162
3	9	-0.542872	0.844196	2.42268	2.6202	1.57156	-0.161988	0.883716	1.43871	0.848847	-0.766919	-1.45224	-1.13404	-1.0201	2.50714	9.98242	6.86314	3.31468	10.7705	-0.297385	3.29862	3.49759	4.3631e-06	-3.57623	-3.15248
3	10	0.137887	1.18058	2.04353	2.00232	0.734094	-0.443614	0.827445	1.01597	0.493584	-0.717854	-1.15176	-0.636344	-0.482956	3.55954	11.2005	5.97544	3.2283	11.0001	-0.0288471	2.22622	2.7053	0.00255764	-3.99117	-3.94366
3	11	-0.342271	0.693679	1.64507	2.05702	1.06566	-0.205991	0.512925	0.902598	0.704406	-0.491329	-1.15605	-0.964872	-0.633529	3.40077	9.79594	7.61878	4.10242	10.8536	-0.303268	3.30106	4.19454	0.0461256	-3.26164	-2.59245

## Sheet: S3C_Fig
Sample No.	Bundle No.	R3 Relative Length	R4 Relative Length	T3 Relative Length	T4 Relative Length	T3' Relative Length
1	1	0.317214	0.340164	1.49152	1	1.64675
1	2	0.211057	0.254569	1.70851	1	1.64129
1	3	0.271657	0.293687	1.57146	1	1.56158
1	4	0.279526	0.26733	1.56361	1	1.8553
1	5	0.330225	0.255438	1.59393	1	1.69096
1	6	0.321685	0.364227	1.70452	1	1.76674
1	7	0.301836	0.305141	1.86386	1	1.68148
1	8	0.270376	0.252438	1.59804	1	1.61896
1	9	0.249849	0.284256	1.71012	1	1.58885
1	10	0.299979	0.312508	1.86202	1	1.86499
1	11	0.282082	0.240097	1.78783	1	1.82617
1	12	0.290104	0.360019	1.59445	1	2.06012
1	13	0.301932	0.311336	1.3974	1	1.92217
1	14	0.289767	0.285966	1.54027	1	1.74796
1	15	0.302207	0.29158	1.6171	1	1.7688
1	16	0.254879	0.315064	1.61686	1	1.79501
1	17	0.255316	0.279022	1.72569	1	1.81904
1	18	0.291584	0.337725	1.7065	1	1.88148
1	19	0.180295	0.298366	1.68808	1	1.92029
1	20	0.246703	0.270238	1.66144	1	1.85511
1	21	0.354165	0.362343	1.89285	1	1.85814
1	22	0.304669	0.306517	1.77444	1	1.81024
1	23	0.325014	0.405992	1.57532	1	1.6606
1	24	0.250722	0.273824	1.82809	1	1.78566
1	25	0.263276	0.243358	1.63056	1	1.6622
1	26	0.389368	0.389385	1.50647	1	1.67039
1	27	0.30712	0.320689	1.42905	1	1.58987
1	28	0.219103	0.327096	1.51086	1	1.76263
1	29	0.371501	0.393681	1.49282	1	1.71756
1	30	0.393038	0.391251	1.40115	1	1.51615
1	31	0.301465	0.274591	1.6703	1	1.8183
1	32	0.339266	0.276522	1.72196	1	1.91001
1	33	0.23584	0.283625	1.78319	1	1.97632
2	1	0.271227	0.333062	1.50361	1	1.58165
2	2	0.338692	0.330554	1.54982	1	1.57867
2	3	0.397143	0.382306	1.43258	1	1.48309
2	4	0.366805	0.337871	1.36358	1	1.4904
2	5	0.399392	0.394419	1.66741	1	1.58276
2	6	0.360774	0.385904	1.48678	1	1.46358
2	7	0.3025	0.299074	1.5309	1	1.48491
2	8	0.298967	0.322442	1.66404	1	1.63924
2	9	0.345935	0.346666	1.51331	1	1.56521
2	10	0.272191	0.294559	1.61771	1	1.57385
2	11	0.35176	0.372034	1.75321	1	1.67078
2	12	0.310983	0.314998	1.51759	1	1.57538
2	13	0.312217	0.323974	1.5033	1	1.54796
2	14	0.328893	0.349455	1.72	1	1.7709
2	15	0.316479	0.324795	1.72645	1	1.7269
2	16	0.392831	0.403144	1.75472	1	1.825
2	17	0.304606	0.312777	1.38757	1	1.49738
2	18	0.26057	0.291347	1.51989	1	1.64555
2	19	0.308267	0.343271	1.44541	1	1.47735
2	20	0.397628	0.410312	1.44646	1	1.49955
2	21	0.37063	0.394035	1.46267	1	1.56144
2	22	0.301334	0.311561	1.52316	1	1.59955
2	23	0.305288	0.325456	1.5057	1	1.51984
3	1	0.308879	0.326482	1.9606	1	1.86495
3	2	0.34129	0.389008	1.76522	1	1.76767
3	3	0.189611	0.254155	1.402	1	1.58333
3	4	0.398591	0.422855	1.52779	1	1.47604
3	5	0.251183	0.285781	1.91542	1	1.69861
3	6	0.3011	0.310749	1.43728	1	1.71738
3	7	0.261663	0.330588	1.77848	1	1.78844
3	8	0.236868	0.270433	1.63982	1	1.62503
3	9	0.374046	0.397802	1.54122	1	1.63519
3	10	0.351964	0.356399	1.9291	1	1.95794
3	11	0.236374	0.278864	1.40754	1	1.4714

## Sheet: S3D_Fig
Sample No.	R3 Relative Length	R4 Relative Length	T3 Relative Length	T4 Relative Length	T3' Relative Length
1	0.290995	0.308123	1.64304	1	1.76519
2	0.331092	0.343653	1.54765	1	1.58091
3	0.295597	0.329374	1.66404	1	1.68964

## Sheet: S4_Fig
Time	R1_centroid_x	R2_centroid_x	R3_centroid_x	R4_centroid_x	R5_centroid_x	R6_centroid_x	R1_centroid_y	R2_centroid_y	R3_centroid_y	R4_centroid_y	R5_centroid_y	R6_centroid_y	T0_centroid_x	T2_centroid_x	T3_centroid_x	T4_centroid_x	T5_centroid_x	T3'_centroid_x	T0_centroid_y	T2_centroid_y	T3_centroid_y	T4_centroid_y	T5_centroid_y	T3'_centroid_y	R3 Relative Length	R4 Relative Length	T4 Relative Length	T3 Relative Length	T7 Relative Length
22	-0.431951	0.887006	2.20883	2.41792	1.19493	-0.264113	0.801417	1.02076	0.586856	-0.532527	-1.25859	-1.1505	-0.936501	2.28683	10.0124	6.73711	3.56095	11.3613	-0.0849401	2.65795	2.72319	0.0290094	-2.77264	-2.56149	0.336624	0.366309	1	1.55575	1.75431
24	-0.38557	1.04753	2.45586	2.66122	1.28906	-0.283098	0.610364	0.911233	0.56786	-0.526405	-1.29172	-1.23286	-0.809047	3.06469	11.5702	7.50412	3.7257	12.2625	-0.239971	2.55084	2.74657	0.0183513	-2.84212	-2.4706	0.333219	0.360388	1	1.6022	1.68882
26	-0.360452	0.983662	2.31729	2.44876	1.2245	-0.267027	0.580348	0.871381	0.546131	-0.539715	-1.23712	-1.09496	-0.925552	3.02416	11.8044	7.6591	3.686	12.3604	-0.233367	2.67509	2.91637	0.00998337	-3.04105	-2.82292	0.305515	0.323809	1	1.61374	1.68952
28	-0.900901	0.829102	2.33419	2.46078	0.873887	-0.829391	0.692026	0.937496	0.526113	-0.51693	-1.23067	-1.16908	-1.74489	2.81976	12.4035	7.71599	3.25432	12.8717	-0.0283627	2.76845	2.83853	0.0213101	-2.83146	-2.75362	0.307554	0.325001	1	1.6607	1.72011
30	-1.02804	0.356892	1.69996	1.69324	0.403722	-1.03195	0.528693	0.827338	0.493193	-0.430536	-1.11616	-1.05515	-1.6746	2.06011	9.53098	5.78571	2.12526	9.64202	-0.0812271	2.39023	2.79373	0.0150676	-2.55545	-2.48055	0.306569	0.301752	1	1.72913	1.73739
32	-0.885941	0.845639	2.43856	2.48253	0.909416	-0.892405	0.865609	1.07755	0.461525	-0.437909	-1.21486	-1.0792	-1.70731	3.54616	13.9069	8.66191	3.42751	13.9609	-0.0133139	2.6544	2.65011	0.000982072	-2.67725	-2.49841	0.286039	0.290675	1	1.6433	1.6447
36	-1.23043	0.26032	1.62577	1.63529	0.28945	-1.30176	0.696627	0.820116	0.474786	-0.36742	-1.09355	-1.17903	-2.30179	1.95597	10.3939	6.1283	1.85177	10.3007	-0.376549	2.51806	3.05094	0.0640921	-2.90906	-2.35465	0.276891	0.269978	1	1.79315	1.75611

## Sheet: S6_Fig
Time	R cell type	Equal repulsion angle difference (degree)	Weighted repulsion angle difference (degree)
22	R3	22.5214	-0.797892
22	R4	37.8591	14.7732
22	R3	33.4067	-25.5571
22	R4	1.07962	-14.9861
22	R3	36.7657	1.73367
22	R4	9.99824	-2.8723
22	R3	32.4971	-16.4154
22	R4	14.3432	6.38173
22	R4	37.3545	12.5662
22	R4	22.6322	9.8011
22	R4	17.6452	-3.7908
22	R4	18.0652	-4.02413
22	R4	27.7131	6.76816
22	R4	16.3279	-5.14777
22	R4	27.1888	11.694
22	R4	28.7032	12.8
22	R4	-5.34444	-12.3368
22	R4	20.4425	5.72506
22	R4	29.1971	12.4371
22	R4	7.75589	-1.58751
22	R4	16.5894	-1.5529
22	R4	18.2794	0.170684
22	R4	21.9327	-1.00637
22	R4	5.09997	-2.6938
22	R4	-0.122134	-9.65438
22	R4	3.10298	-5.31379
22	R4	16.5525	-3.22432
22	R4	9.02883	-0.369686
22	R3	59.2781	6.83451
22	R4	0.568499	-1.63374
22	R3	15.2905	-30.4138
22	R4	14.0454	-1.83256
22	R3	51.7727	20.2309
22	R3	35.7046	-5.53193
22	R4	-2.53681	-18.8081
22	R3	33.1662	-14.3049
22	R4	3.476	-17.4826
22	R4	14.3765	-9.23866
22	R4	11.0614	-0.921044
22	R4	12.5222	5.76843
22	R4	7.71943	-9.67173
22	R4	6.90999	-0.162001
22	R4	19.5017	2.28259
22	R4	5.46803	-22.7701
22	R4	28.3282	11.1002
22	R4	16.0252	7.58752
22	R4	43.5845	-11.7247
22	R4	3.18477	-13.3366
22	R4	27.1183	12.0895
22	R4	22.995	9.83005
22	R4	18.5059	10.2431
22	R4	13.3196	-11.5067
22	R4	9.65686	0.486561
22	R4	23.6917	13.9047
22	R4	17.7298	-8.11322
22	R4	6.30647	-25.5365
22	R4	-7.71911	-30.8042
22	R4	-5.07317	-21.5397
22	R4	-7.65226	-14.0089
22	R4	29.6926	9.9938
22	R4	17.7068	-2.2907
22	R4	11.1948	11.1802
22	R4	7.80374	-6.98828
22	R4	31.9242	19.4434
22	R4	23.1387	13.4725
22	R4	21.1099	1.32188
22	R4	-1.36801	-15.2372
22	R3	35.8574	2.02954
22	R4	19.2174	4.84606
22	R4	19.1938	2.55715
22	R4	24.2709	18.2224
22	R3	33.4092	-0.312478
22	R4	17.5245	3.18302
22	R3	19.8536	-10.2966
22	R4	24.3915	2.7015
22	R3	45.9758	4.65419
22	R4	9.59726	-5.41453
22	R4	10.3624	-6.25006
22	R3	39.0951	12.1976
22	R4	24.5351	11.2907
22	R3	26.9189	5.34886
22	R4	19.2445	-10.6546
22	R3	40.0148	14.2786
22	R4	17.913	-8.5663
22	R3	31.4122	-29.4852
22	R4	-3.46134	-10.9557
22	R3	27.5527	-10.0573
22	R4	8.72871	-12.5333
22	R3	17.2359	-30.6432
22	R4	26.6747	9.19135
22	R3	10.6283	-14.8189
22	R4	38.096	8.29264
22	R3	39.461	11.2647
22	R4	15.1848	-4.34009
22	R3	25.6255	-1.18763
22	R4	25.7373	11.05
22	R3	30.6984	-2.97858
22	R4	21.1354	5.87128
22	R4	17.7137	-0.0405994
22	R4	33.3082	23.1758
22	R4	44.6112	21.8928
22	R4	17.2824	3.77148
22	R4	28.2468	12.1239
22	R4	21.818	3.81566
22	R4	14.2866	-1.31119
22	R4	29.7613	11.7483
22	R4	11.267	-10.5539
22	R3	15.4012	-15.5087
22	R4	17.3025	-37.5167
22	R4	16.1148	0.843272
22	R4	21.8547	2.03716
22	R4	25.4212	8.97642
22	R4	36.6076	11.5542
22	R4	24.5928	4.21887
22	R4	29.4635	9.06509
22	R3	27.5926	2.8951
22	R4	33.396	14.9302
22	R3	40.6582	12.4562
22	R4	7.51436	-10.7069
24	R3	25.8754	-19.2095
24	R3	36.9492	-26.3405
24	R4	-17.0743	-26.9991
24	R3	35.8318	5.31585
24	R4	15.8708	-3.27585
24	R3	29.5147	-1.84824
24	R4	16.4773	-2.84571
24	R3	37.9988	11.2929
24	R4	6.96597	-16.0316
24	R4	25.4465	12.0325
24	R3	39.7315	4.45365
24	R4	6.69886	-0.26092
24	R3	53.3638	18.6226
24	R4	12.5564	6.82503
24	R3	33.2939	-7.10283
24	R4	23.0792	14.7246
24	R3	35.9089	3.44092
24	R4	26.9208	16.0355
24	R4	27.5014	10.1955
24	R4	17.3566	-9.27972
24	R4	40.1005	32.4344
24	R4	31.4164	14.6613
24	R4	-1.18277	-18.0153
24	R4	-6.76653	-25.2834
24	R4	8.14288	-6.50876
24	R4	-0.914694	-14.2359
24	R4	19.1385	-5.63984
24	R4	-10.6254	-21.2358
24	R4	6.69527	-10.0102
24	R4	18.336	3.71271
24	R4	12.3524	3.51913
24	R3	16.3009	-10.5883
24	R4	28.7162	5.36557
24	R3	31.8924	-6.88002
24	R4	14.364	4.14925
24	R3	20.4272	-16.2424
24	R4	29.7832	13.5185
24	R3	18.4149	-4.96435
24	R4	33.8494	14.3162
24	R3	33.6216	4.16426
24	R4	31.4018	18.5976
24	R3	37.5123	3.60458
24	R4	22.082	7.02953
24	R3	49.5278	22.5327
24	R4	10.7322	-8.02743
24	R3	17.7425	-15.6236
24	R4	35.3044	22.9059
24	R3	26.0116	1.07812
24	R4	22.9058	3.95839
24	R3	34.2931	-4.94017
24	R4	8.67021	-6.84455
24	R3	32.0734	4.28246
24	R4	14.1647	-5.01041
24	R3	23.0077	-4.94469
24	R4	31.3319	5.37133
24	R4	17.2175	0.6636
24	R4	21.8114	6.57395
24	R4	21.9816	2.20595
24	R4	24.6649	2.03199
24	R4	13.0645	0.179864
24	R4	23.986	12.2077
24	R4	11.2863	-5.82266
24	R4	9.9432	-5.8759
24	R4	24.9427	10.9304
24	R4	-4.48037	-19.4259
24	R4	22.6762	9.37713
24	R3	47.081	-5.59436
24	R4	4.02951	2.7617
24	R3	30.0595	0.729954
24	R4	15.0406	-5.09373
24	R3	24.3039	-5.86499
24	R4	30.193	14.1777
24	R3	34.9212	0.356611
24	R4	23.8828	15.7182
24	R3	19.1592	-1.72502
24	R4	31.6161	10.7195
24	R3	25.323	-5.28873
24	R4	30.4365	7.88805
24	R3	60.7419	29.8438
24	R4	11.9217	1.5858
24	R3	34.9827	9.21437
24	R4	14.6168	-4.87318
24	R3	35.1288	13.381
24	R4	31.1841	13.8639
24	R4	13.1579	1.18281
24	R4	16.3404	1.22311
24	R4	30.5389	15.4871
24	R4	16.9728	-0.437802
24	R4	16.1564	-5.88793
24	R4	19.3896	10.3835
24	R4	21.8665	5.579
24	R4	19.2887	-7.65122
24	R4	16.7428	6.68509
24	R4	25.9633	4.83079
24	R4	4.93037	-6.98321
24	R4	28.9166	15.1175
26	R3	37.7231	7.51861
26	R4	11.0454	-11.0494
26	R3	30.31	-10.1315
26	R4	18.13	-2.49509
26	R3	41.9109	17.3941
26	R4	14.9362	-4.56981
26	R4	22.9835	2.61974
26	R4	27.8122	-18.0238
26	R3	43.9609	13.077
26	R4	1.52311	-13.9954
26	R3	28.7221	0.223138
26	R4	13.164	-7.28517
26	R3	20.2799	-7.42482
26	R4	19.445	-6.1739
26	R3	17.4069	-31.8407
26	R4	18.6694	-7.7145
26	R3	32.0838	3.88885
26	R4	21.5229	5.07643
26	R3	-2.04319	-41.3745
26	R4	35.588	12.8713
26	R3	44.7145	7.92272
26	R4	7.26863	-0.0745628
26	R3	23.9529	-12.7154
26	R4	-3.69046	-38.2512
26	R4	17.2248	-2.68768
26	R4	24.6301	3.72903
26	R4	-1.80192	-24.2235
26	R4	12.3319	-14.181
26	R4	2.6681	-13.513
26	R4	-13.7652	-34.3314
26	R4	8.49872	-8.72637
26	R4	15.1129	-7.4628
26	R3	28.4369	-0.567784
26	R4	16.0608	-9.3542
26	R4	7.54345	-5.6412
26	R4	9.945	-14.2737
26	R3	7.34983	-35.1468
26	R4	17.0029	-19.3272
26	R3	34.6106	11.1372
26	R4	18.351	-2.44503
26	R4	3.00545	-9.36907
26	R3	42.689	-16.1755
26	R4	12.9141	7.22438
26	R3	39.8698	14.9818
26	R4	18.2201	-1.07928
26	R3	32.7627	8.1679
26	R4	21.6212	2.80468
26	R4	10.8988	-22.0456
26	R4	33.0953	17.1038
26	R4	-1.72789	-25.9371
26	R3	41.6376	-1.58146
26	R4	23.3242	20.6042
26	R3	25.3175	0.683427
26	R4	29.3658	9.7124
26	R3	26.1137	4.62515
26	R4	20.6042	-9.5894
26	R3	12.1596	-8.60128
26	R4	16.7608	-20.4738
26	R3	15.6601	-10.9277
26	R4	14.5413	-11.1584
26	R3	23.2681	-12.4975
26	R4	38.1436	26.0484
26	R3	19.5653	-12.1444
26	R4	23.0998	5.86307
26	R3	24.0845	-13.505
26	R4	22.5924	12.4711
26	R4	20.8997	1.05106
26	R4	26.3383	11.8823
26	R4	26.7626	11.2299
26	R4	27.4685	10.3772
26	R4	27.8306	15.8278
26	R4	21.2572	3.83899
26	R4	19.6587	6.30429
26	R4	5.82993	-10.8109
26	R4	13.1574	-3.09625
26	R4	21.0707	12.2502
26	R4	3.17827	-9.75595
26	R4	20.4783	6.85655
26	R4	25.1491	14.2249
26	R4	19.2055	5.53581
26	R4	32.1339	22.3014
26	R3	17.8311	-19.6168
26	R4	14.8702	-6.49773
26	R3	33.1186	4.73316
26	R4	22.4033	1.41294
26	R3	46.3102	11.0905
26	R4	-13.7889	-32.8887
26	R3	32.098	0.237142
26	R4	24.7337	7.27713
26	R3	15.5257	-28.3774
26	R4	1.71829	-30.3171
26	R4	29.4346	16.948
26	R4	7.88359	-8.93766
26	R4	-8.41223	-33.1425
26	R4	15.5519	-3.26704
26	R4	17.0535	-2.70659
26	R4	12.8969	-1.11929
